# Supplementary material for: Composition, richness and nestedness of gallery forest bird assemblages in an Amazonian savanna landscape: lessons for conservation
Source: PeerJ. 2021 Dec 1;9:e12529. doi: 10.7717/peerj.12529 (PMC8643102; doi:10.7717/peerj.12529)
Supplement: Supplemental Information 2 [file peerj-09-12529-s002.xlsx]

## Sheet: Raw Census Data
Sampling	Date	Latitude	Longitude	Site	Species	Records
1	13.04.2019	0.165428	-51.0805	4	Cacicus cela	2
1	13.04.2019	0.165428	-51.0805	4	Cacicus cela	1
1	13.04.2019	0.165428	-51.0805	4	Campephilus melanoleucos	1
1	13.04.2019	0.165428	-51.0805	4	Cercomacroides tyrannina	1
1	13.04.2019	0.165428	-51.0805	4	Chiroxiphia pareola	1
1	13.04.2019	0.165428	-51.0805	4	Chiroxiphia pareola	1
1	13.04.2019	0.165428	-51.0805	4	Cyclarhis gujanensis	1
1	13.04.2019	0.165428	-51.0805	4	Dacnis cayana	2
1	13.04.2019	0.165428	-51.0805	4	Dendrocincla fuliginosa	1
1	13.04.2019	0.165428	-51.0805	4	Leptotila rufaxilla	1
1	13.04.2019	0.165428	-51.0805	4	Lophotriccus galeatus	2
1	13.04.2019	0.165428	-51.0805	4	Myiopagis gaimardii	1
1	13.04.2019	0.165428	-51.0805	4	Myrmeciza longipes	1
1	13.04.2019	0.165428	-51.0805	4	Ortalis motmot	2
1	13.04.2019	0.165428	-51.0805	4	Pachyramphus polychopterus	1
1	13.04.2019	0.165428	-51.0805	4	Phaethornis ruber	1
1	13.04.2019	0.165428	-51.0805	4	Piaya cayana	1
1	13.04.2019	0.165428	-51.0805	4	Piaya cayana	1
1	13.04.2019	0.165428	-51.0805	4	Pipra aureola	1
1	13.04.2019	0.165428	-51.0805	4	Pipra aureola	1
1	13.04.2019	0.165428	-51.0805	4	Polioptila plumbea	1
1	13.04.2019	0.165428	-51.0805	4	Thamnophilus punctatus	1
1	13.04.2019	0.165428	-51.0805	4	Thamnophilus punctatus	1
1	13.04.2019	0.165428	-51.0805	4	Thamnophilus punctatus	1
1	13.04.2019	0.165428	-51.0805	4	Thraupis episcopus	2
1	13.04.2019	0.165428	-51.0805	4	Tityra semifasciata	1
1	13.04.2019	0.165428	-51.0805	4	Tolmomyias flaviventris	1
1	13.04.2019	0.165428	-51.0805	4	Trogon viridis	1
1	13.04.2019	0.165428	-51.0805	4	Xiphorhynchus guttatus	1
1	13.04.2019	0.179603	-51.0856	6	Coereba flaveola	1
1	13.04.2019	0.179603	-51.0856	6	Cyclarhis gujanensis	2
1	13.04.2019	0.179603	-51.0856	6	Cyclarhis gujanensis	1
1	13.04.2019	0.179603	-51.0856	6	Dendrocincla fuliginosa	1
1	13.04.2019	0.179603	-51.0856	6	Dendroplex picus	2
1	13.04.2019	0.179603	-51.0856	6	Euphonia violacea	1
1	13.04.2019	0.179603	-51.0856	6	Galbula galbula	1
1	13.04.2019	0.179603	-51.0856	6	Leptotila rufaxilla	1
1	13.04.2019	0.179603	-51.0856	6	Lophotriccus galeatus	2
1	13.04.2019	0.179603	-51.0856	6	Lophotriccus galeatus	1
1	13.04.2019	0.179603	-51.0856	6	Momotus momota	1
1	13.04.2019	0.179603	-51.0856	6	Myiopagis gaimardii	1
1	13.04.2019	0.179603	-51.0856	6	Myiopagis gaimardii	1
1	13.04.2019	0.179603	-51.0856	6	Nemosia pileata	1
1	13.04.2019	0.179603	-51.0856	6	Phaethornis ruber	1
1	13.04.2019	0.179603	-51.0856	6	Pipra aureola	1
1	13.04.2019	0.179603	-51.0856	6	Pipra aureola	1
1	13.04.2019	0.179603	-51.0856	6	Tityra semifasciata	1
1	13.04.2019	0.179603	-51.0856	6	Tolmomyias flaviventris	2
1	13.04.2019	0.179603	-51.0856	6	Tolmomyias flaviventris	1
1	13.04.2019	0.179603	-51.0856	6	Turdus leucomelas	2
1	13.04.2019	0.179603	-51.0856	6	Turdus leucomelas	1
1	13.04.2019	0.192703	-51.0787	7	Bucco tamatia	2
1	13.04.2019	0.192703	-51.0787	7	Cantorchilus leucotis	1
1	13.04.2019	0.192703	-51.0787	7	Cantorchilus leucotis	1
1	13.04.2019	0.192703	-51.0787	7	Chiroxiphia pareola	1
1	13.04.2019	0.192703	-51.0787	7	Crypturellus soui	1
1	13.04.2019	0.192703	-51.0787	7	Crypturellus soui	1
1	13.04.2019	0.192703	-51.0787	7	Dendrocincla fuliginosa	1
1	13.04.2019	0.192703	-51.0787	7	Megarynchus pitangua	1
1	13.04.2019	0.192703	-51.0787	7	Myiarchus tyrannulus	1
1	13.04.2019	0.192703	-51.0787	7	Ortalis motmot	2
1	13.04.2019	0.192703	-51.0787	7	Psarocolius viridis	1
1	13.04.2019	0.192703	-51.0787	7	Thamnophilus punctatus	2
1	13.04.2019	0.192703	-51.0787	7	Thamnophilus punctatus	1
1	13.04.2019	0.192703	-51.0787	7	Turdus leucomelas	2
1	13.04.2019	0.192703	-51.0787	7	Turdus leucomelas	1
1	13.04.2019	0.192703	-51.0787	7	Xiphorhynchus guttatus	2
1	13.04.2019	0.192703	-51.0787	7	Xiphorhynchus guttatus	1
1	13.04.2019	0.200672	-51.1047	8	Crypturellus soui	1
1	13.04.2019	0.200672	-51.1047	8	Cyclarhis gujanensis	1
1	13.04.2019	0.200672	-51.1047	8	Cyclarhis gujanensis	1
1	13.04.2019	0.200672	-51.1047	8	Dendrocincla fuliginosa	1
1	13.04.2019	0.200672	-51.1047	8	Euphonia chlorotica	1
1	13.04.2019	0.200672	-51.1047	8	Formicivora grisea	1
1	13.04.2019	0.200672	-51.1047	8	Formicivora grisea	1
1	13.04.2019	0.200672	-51.1047	8	Glyphorynchus spirurus	1
1	13.04.2019	0.200672	-51.1047	8	Lophotriccus galeatus	1
1	13.04.2019	0.200672	-51.1047	8	Megarynchus pitangua	1
1	13.04.2019	0.200672	-51.1047	8	Myiarchus tyrannulus	1
1	13.04.2019	0.200672	-51.1047	8	Myiopagis gaimardii	2
1	13.04.2019	0.200672	-51.1047	8	Myiopagis gaimardii	1
1	13.04.2019	0.200672	-51.1047	8	Phaethornis ruber	1
1	13.04.2019	0.200672	-51.1047	8	Pipra aureola	2
1	13.04.2019	0.200672	-51.1047	8	Pipra aureola	1
1	13.04.2019	0.200672	-51.1047	8	Pipra aureola	1
1	13.04.2019	0.200672	-51.1047	8	Polioptila plumbea	1
1	13.04.2019	0.200672	-51.1047	8	Polioptila plumbea	1
1	13.04.2019	0.200672	-51.1047	8	Psarocolius viridis	1
1	13.04.2019	0.200672	-51.1047	8	Psarocolius viridis	1
1	13.04.2019	0.200672	-51.1047	8	Thamnophilus punctatus	2
1	13.04.2019	0.200672	-51.1047	8	Tolmomyias flaviventris	1
1	13.04.2019	0.200672	-51.1047	8	Tolmomyias flaviventris	1
1	13.04.2019	0.200672	-51.1047	8	Trogon viridis	1
1	13.04.2019	0.200672	-51.1047	8	Turdus leucomelas	1
1	15.04.2019	0.0984611	-51.1073	1	Bucco tamatia	1
1	15.04.2019	0.0984611	-51.1073	1	Cantorchilus leucotis	1
1	15.04.2019	0.0984611	-51.1073	1	Chiroxiphia pareola	1
1	15.04.2019	0.0984611	-51.1073	1	Crypturellus soui	1
1	15.04.2019	0.0984611	-51.1073	1	Cyclarhis gujanensis	1
1	15.04.2019	0.0984611	-51.1073	1	Dendrocincla fuliginosa	1
1	15.04.2019	0.0984611	-51.1073	1	Galbula galbula	1
1	15.04.2019	0.0984611	-51.1073	1	Hylophilus pectoralis	1
1	15.04.2019	0.0984611	-51.1073	1	Hylophilus pectoralis	1
1	15.04.2019	0.0984611	-51.1073	1	Lophotriccus galeatus	1
1	15.04.2019	0.0984611	-51.1073	1	Pachyramphus polychopterus	1
1	15.04.2019	0.0984611	-51.1073	1	Ramphocelus carbo	2
1	15.04.2019	0.0984611	-51.1073	1	Sclateria naevia	1
1	15.04.2019	0.0984611	-51.1073	1	Thamnophilus punctatus	1
1	15.04.2019	0.0984611	-51.1073	1	Tolmomyias flaviventris	1
1	15.04.2019	0.0984611	-51.1073	1	Turdus leucomelas	2
1	15.04.2019	0.0984611	-51.1073	1	Vireo chivi	2
1	15.04.2019	0.0984611	-51.1073	1	Xiphorhynchus guttatus	1
1	15.04.2019	0.109725	-51.069	2	Berlepschia rikeri	2
1	15.04.2019	0.109725	-51.069	2	Cantorchilus leucotis	1
1	15.04.2019	0.109725	-51.069	2	Dendroplex picus	1
1	15.04.2019	0.109725	-51.069	2	Formicivora grisea	1
1	15.04.2019	0.109725	-51.069	2	Lophotriccus galeatus	1
1	15.04.2019	0.109725	-51.069	2	Pachyramphus polychopterus	2
1	15.04.2019	0.109725	-51.069	2	Phaethornis ruber	1
1	15.04.2019	0.109725	-51.069	2	Phaethornis ruber	1
1	15.04.2019	0.109725	-51.069	2	Pipra aureola	1
1	15.04.2019	0.109725	-51.069	2	Pipra aureola	2
1	15.04.2019	0.109725	-51.069	2	Polioptila plumbea	1
1	15.04.2019	0.109725	-51.069	2	Ramphocelus carbo	2
1	15.04.2019	0.109725	-51.069	2	Ramphocelus carbo	2
1	15.04.2019	0.109725	-51.069	2	Thraupis palmarum	1
1	15.04.2019	0.109725	-51.069	2	Todirostrum cinereum	1
1	15.04.2019	0.109725	-51.069	2	Tolmomyias flaviventris	1
1	15.04.2019	0.109725	-51.069	2	Turdus leucomelas	1
1	15.04.2019	0.109725	-51.069	2	Xiphorhynchus guttatus	1
1	15.04.2019	0.19235	-51.0193	9	Cercomacroides tyrannina	1
1	15.04.2019	0.19235	-51.0193	9	Cercomacroides tyrannina	1
1	15.04.2019	0.19235	-51.0193	9	Dryocopus lineatus	1
1	15.04.2019	0.19235	-51.0193	9	Formicivora grisea	1
1	15.04.2019	0.19235	-51.0193	9	Lophotriccus galeatus	1
1	15.04.2019	0.19235	-51.0193	9	Megarynchus pitangua	1
1	15.04.2019	0.19235	-51.0193	9	Myiarchus tyrannulus	1
1	15.04.2019	0.19235	-51.0193	9	Myiopagis gaimardii	1
1	15.04.2019	0.19235	-51.0193	9	Ortalis motmot	2
1	15.04.2019	0.19235	-51.0193	9	Pachyramphus polychopterus	1
1	15.04.2019	0.19235	-51.0193	9	Phaethornis ruber	1
1	15.04.2019	0.19235	-51.0193	9	Pipra aureola	2
1	15.04.2019	0.19235	-51.0193	9	Ramphocelus carbo	2
1	15.04.2019	0.19235	-51.0193	9	Sclateria naevia	1
1	15.04.2019	0.19235	-51.0193	9	Thraupis episcopus	2
1	15.04.2019	0.19235	-51.0193	9	Thraupis palmarum	1
1	15.04.2019	0.19235	-51.0193	9	Tolmomyias flaviventris	1
1	15.04.2019	0.19235	-51.0193	9	Tolmomyias flaviventris	1
1	15.04.2019	0.19235	-51.0193	9	Tolmomyias flaviventris	1
1	15.04.2019	0.19235	-51.0193	9	Turdus leucomelas	1
1	15.04.2019	0.19235	-51.0193	9	Tyrannulus elatus	1
1	15.04.2019	0.19235	-51.0193	9	Tyrannulus elatus	1
1	15.04.2019	0.19235	-51.0193	9	Vireo chivi	1
1	15.04.2019	0.19235	-51.0193	9	Vireo chivi	1
1	15.04.2019	0.247731	-51.0034	13	Attila cinnamomeus	1
1	15.04.2019	0.247731	-51.0034	13	Coereba flaveola	1
1	15.04.2019	0.247731	-51.0034	13	Coereba flaveola	1
1	15.04.2019	0.247731	-51.0034	13	Dacnis cayana	1
1	15.04.2019	0.247731	-51.0034	13	Glyphorynchus spirurus	1
1	15.04.2019	0.247731	-51.0034	13	Hylophilus pectoralis	1
1	15.04.2019	0.247731	-51.0034	13	Myiopagis gaimardii	1
1	15.04.2019	0.247731	-51.0034	13	Phaethornis ruber	1
1	15.04.2019	0.247731	-51.0034	13	Psarocolius viridis	1
1	15.04.2019	0.247731	-51.0034	13	Thraupis episcopus	1
1	15.04.2019	0.247731	-51.0034	13	Thraupis palmarum	2
1	15.04.2019	0.247731	-51.0034	13	Tolmomyias flaviventris	1
1	15.04.2019	0.247731	-51.0034	13	Tolmomyias flaviventris	1
1	15.04.2019	0.247731	-51.0034	13	Trogon viridis	1
1	15.04.2019	0.247731	-51.0034	13	Turdus leucomelas	1
1	15.04.2019	0.271042	-51.0131	16	Coccycua minuta	1
1	15.04.2019	0.271042	-51.0131	16	Crypturellus soui	1
1	15.04.2019	0.271042	-51.0131	16	Elaenia flavogaster	1
1	15.04.2019	0.271042	-51.0131	16	Formicivora grisea	1
1	15.04.2019	0.271042	-51.0131	16	Galbula galbula	1
1	15.04.2019	0.271042	-51.0131	16	Galbula galbula	1
1	15.04.2019	0.271042	-51.0131	16	Lophotriccus galeatus	1
1	15.04.2019	0.271042	-51.0131	16	Lophotriccus galeatus	1
1	15.04.2019	0.271042	-51.0131	16	Megarynchus pitangua	1
1	15.04.2019	0.271042	-51.0131	16	Myiozetetes cayanensis	2
1	15.04.2019	0.271042	-51.0131	16	Phaethornis ruber	1
1	15.04.2019	0.271042	-51.0131	16	Piaya cayana	1
1	15.04.2019	0.271042	-51.0131	16	Picumnus cirratus	1
1	15.04.2019	0.271042	-51.0131	16	Ramphocelus carbo	2
1	15.04.2019	0.271042	-51.0131	16	Thamnophilus punctatus	1
1	15.04.2019	0.271042	-51.0131	16	Tolmomyias flaviventris	1
1	17.04.2019	0.263311	-51.0566	15	Campephilus melanoleucos	1
1	17.04.2019	0.263311	-51.0566	15	Chiroxiphia pareola	1
1	17.04.2019	0.263311	-51.0566	15	Coereba flaveola	1
1	17.04.2019	0.263311	-51.0566	15	Cyclarhis gujanensis	1
1	17.04.2019	0.263311	-51.0566	15	Cyclarhis gujanensis	1
1	17.04.2019	0.263311	-51.0566	15	Elaenia flavogaster	1
1	17.04.2019	0.263311	-51.0566	15	Glyphorynchus spirurus	2
1	17.04.2019	0.263311	-51.0566	15	Leptotila rufaxilla	1
1	17.04.2019	0.263311	-51.0566	15	Megarynchus pitangua	1
1	17.04.2019	0.263311	-51.0566	15	Phaethornis ruber	1
1	17.04.2019	0.263311	-51.0566	15	Pipra aureola	1
1	17.04.2019	0.263311	-51.0566	15	Tolmomyias flaviventris	1
1	17.04.2019	0.263311	-51.0566	15	Tolmomyias flaviventris	1
1	17.04.2019	0.263311	-51.0566	15	Tolmomyias flaviventris	1
1	17.04.2019	0.263311	-51.0566	15	Turdus leucomelas	1
1	17.04.2019	0.263311	-51.0566	15	Turdus leucomelas	1
1	17.04.2019	0.263311	-51.0566	15	Tyrannopsis sulphurea	1
1	17.04.2019	0.284669	-51.1137	23	Cyclarhis gujanensis	1
1	17.04.2019	0.284669	-51.1137	23	Dendrocincla fuliginosa	1
1	17.04.2019	0.284669	-51.1137	23	Glyphorynchus spirurus	1
1	17.04.2019	0.284669	-51.1137	23	Phaethornis ruber	1
1	17.04.2019	0.284669	-51.1137	23	Phaethornis ruber	1
1	17.04.2019	0.284669	-51.1137	23	Piaya cayana	1
1	17.04.2019	0.284669	-51.1137	23	Pipra aureola	1
1	17.04.2019	0.284669	-51.1137	23	Polioptila plumbea	1
1	17.04.2019	0.284669	-51.1137	23	Ramphocelus carbo	1
1	17.04.2019	0.284669	-51.1137	23	Thraupis episcopus	1
1	17.04.2019	0.284669	-51.1137	23	Tolmomyias flaviventris	1
1	17.04.2019	0.284669	-51.1137	23	Turdus leucomelas	1
1	17.04.2019	0.284669	-51.1137	23	Xiphorhynchus guttatus	2
1	17.04.2019	0.307689	-51.1038	24	Cantorchilus leucotis	1
1	17.04.2019	0.307689	-51.1038	24	Cantorchilus leucotis	1
1	17.04.2019	0.307689	-51.1038	24	Cercomacroides tyrannina	1
1	17.04.2019	0.307689	-51.1038	24	Cercomacroides tyrannina	1
1	17.04.2019	0.307689	-51.1038	24	Crypturellus soui	1
1	17.04.2019	0.307689	-51.1038	24	Dendrocincla fuliginosa	1
1	17.04.2019	0.307689	-51.1038	24	Dendroplex picus	2
1	17.04.2019	0.307689	-51.1038	24	Leptotila rufaxilla	2
1	17.04.2019	0.307689	-51.1038	24	Lophotriccus galeatus	1
1	17.04.2019	0.307689	-51.1038	24	Lophotriccus galeatus	1
1	17.04.2019	0.307689	-51.1038	24	Myiarchus tyrannulus	1
1	17.04.2019	0.307689	-51.1038	24	Ortalis motmot	2
1	17.04.2019	0.307689	-51.1038	24	Ortalis motmot	2
1	17.04.2019	0.307689	-51.1038	24	Ramphocelus carbo	2
1	17.04.2019	0.307689	-51.1038	24	Thamnophilus punctatus	1
1	17.04.2019	0.307689	-51.1038	24	Tolmomyias flaviventris	1
1	17.04.2019	0.307689	-51.1038	24	Trogon viridis	1
1	18.04.2019	0.176558	-51.1127	5	Amazilia fimbriata	1
1	18.04.2019	0.176558	-51.1127	5	Campephilus melanoleucos	1
1	18.04.2019	0.176558	-51.1127	5	Cantorchilus leucotis	1
1	18.04.2019	0.176558	-51.1127	5	Cantorchilus leucotis	2
1	18.04.2019	0.176558	-51.1127	5	Dendroplex picus	1
1	18.04.2019	0.176558	-51.1127	5	Empidonomus varius	1
1	18.04.2019	0.176558	-51.1127	5	Empidonomus varius	1
1	18.04.2019	0.176558	-51.1127	5	Euphonia violacea	2
1	18.04.2019	0.176558	-51.1127	5	Myiopagis gaimardii	1
1	18.04.2019	0.176558	-51.1127	5	Pachyramphus polychopterus	1
1	18.04.2019	0.176558	-51.1127	5	Phaethornis ruber	1
1	18.04.2019	0.176558	-51.1127	5	Phaethornis ruber	1
1	18.04.2019	0.176558	-51.1127	5	Pipra aureola	1
1	18.04.2019	0.176558	-51.1127	5	Polioptila plumbea	2
1	18.04.2019	0.176558	-51.1127	5	Ramphocelus carbo	2
1	18.04.2019	0.176558	-51.1127	5	Thamnophilus doliatus	1
1	18.04.2019	0.176558	-51.1127	5	Thraupis palmarum	1
1	18.04.2019	0.176558	-51.1127	5	Todirostrum cinereum	2
1	18.04.2019	0.176558	-51.1127	5	Tolmomyias flaviventris	1
1	18.04.2019	0.176558	-51.1127	5	Turdus leucomelas	1
1	18.04.2019	0.176558	-51.1127	5	Tyrannulus elatus	1
1	18.04.2019	0.176558	-51.1127	5	Xiphorhynchus guttatus	1
1	18.04.2019	0.176558	-51.1127	5	Xiphorhynchus guttatus	1
1	18.04.2019	0.2263	-51.1081	21	Cantorchilus leucotis	1
1	18.04.2019	0.2263	-51.1081	21	Cercomacroides tyrannina	1
1	18.04.2019	0.2263	-51.1081	21	Cercomacroides tyrannina	2
1	18.04.2019	0.2263	-51.1081	21	Cyclarhis gujanensis	1
1	18.04.2019	0.2263	-51.1081	21	Cyclarhis gujanensis	2
1	18.04.2019	0.2263	-51.1081	21	Cyclarhis gujanensis	1
1	18.04.2019	0.2263	-51.1081	21	Dendrocincla fuliginosa	1
1	18.04.2019	0.2263	-51.1081	21	Euphonia chlorotica	1
1	18.04.2019	0.2263	-51.1081	21	Galbula galbula	1
1	18.04.2019	0.2263	-51.1081	21	Myiopagis gaimardii	2
1	18.04.2019	0.2263	-51.1081	21	Myiopagis gaimardii	1
1	18.04.2019	0.2263	-51.1081	21	Nasica longirostris	1
1	18.04.2019	0.2263	-51.1081	21	Nemosia pileata	2
1	18.04.2019	0.2263	-51.1081	21	Percnostola rufifrons	1
1	18.04.2019	0.2263	-51.1081	21	Phaethornis ruber	4
1	18.04.2019	0.2263	-51.1081	21	Pipra aureola	1
1	18.04.2019	0.2263	-51.1081	21	Polioptila plumbea	1
1	18.04.2019	0.2263	-51.1081	21	Polioptila plumbea	1
1	18.04.2019	0.2263	-51.1081	21	Sclateria naevia	2
1	18.04.2019	0.2263	-51.1081	21	Tangara mexicana	1
1	18.04.2019	0.2263	-51.1081	21	Thraupis episcopus	1
1	18.04.2019	0.2263	-51.1081	21	Thraupis palmarum	2
1	18.04.2019	0.2263	-51.1081	21	Thraupis palmarum	1
1	18.04.2019	0.2263	-51.1081	21	Tityra semifasciata	1
1	18.04.2019	0.2263	-51.1081	21	Todirostrum pictum	2
1	18.04.2019	0.2263	-51.1081	21	Tolmomyias poliocephalus	1
1	18.04.2019	0.2263	-51.1081	21	Trogon viridis	2
1	18.04.2019	0.2263	-51.1081	21	Turdus leucomelas	1
1	18.04.2019	0.2263	-51.1081	21	Tyrannulus elatus	1
1	18.04.2019	0.243175	-51.1053	22	Cyclarhis gujanensis	1
1	18.04.2019	0.243175	-51.1053	22	Dendrocincla fuliginosa	1
1	18.04.2019	0.243175	-51.1053	22	Dendroplex picus	1
1	18.04.2019	0.243175	-51.1053	22	Dryocopus lineatus	1
1	18.04.2019	0.243175	-51.1053	22	Galbula galbula	1
1	18.04.2019	0.243175	-51.1053	22	Lophotriccus galeatus	1
1	18.04.2019	0.243175	-51.1053	22	Myiopagis gaimardii	1
1	18.04.2019	0.243175	-51.1053	22	Ortalis motmot	5
1	18.04.2019	0.243175	-51.1053	22	Ortalis motmot	4
1	18.04.2019	0.243175	-51.1053	22	Percnostola rufifrons	2
1	18.04.2019	0.243175	-51.1053	22	Percnostola rufifrons	2
1	18.04.2019	0.243175	-51.1053	22	Percnostola rufifrons	1
1	18.04.2019	0.243175	-51.1053	22	Phaethornis ruber	1
1	18.04.2019	0.243175	-51.1053	22	Tolmomyias poliocephalus	1
1	18.04.2019	0.243175	-51.1053	22	Trogon viridis	1
1	18.04.2019	0.243175	-51.1053	22	Trogon viridis	1
1	18.04.2019	0.243175	-51.1053	22	Xiphorhynchus guttatus	1
1	18.04.2019	0.243175	-51.1053	22	Xiphorhynchus guttatus	1
1	21.04.2019	0.335358	-50.9457	18	Cacicus cela	1
1	21.04.2019	0.335358	-50.9457	18	Coereba flaveola	1
1	21.04.2019	0.335358	-50.9457	18	Cyclarhis gujanensis	1
1	21.04.2019	0.335358	-50.9457	18	Dacnis cayana	1
1	21.04.2019	0.335358	-50.9457	18	Leptotila rufaxilla	2
1	21.04.2019	0.335358	-50.9457	18	Lophotriccus galeatus	1
1	21.04.2019	0.335358	-50.9457	18	Lophotriccus galeatus	1
1	21.04.2019	0.335358	-50.9457	18	Myiarchus ferox	1
1	21.04.2019	0.335358	-50.9457	18	Myiarchus tyrannulus	1
1	21.04.2019	0.335358	-50.9457	18	Myiopagis gaimardii	1
1	21.04.2019	0.335358	-50.9457	18	Pachyramphus polychopterus	2
1	21.04.2019	0.335358	-50.9457	18	Phaethornis ruber	1
1	21.04.2019	0.335358	-50.9457	18	Piaya cayana	1
1	21.04.2019	0.335358	-50.9457	18	Pipra aureola	2
1	21.04.2019	0.335358	-50.9457	18	Polioptila plumbea	2
1	21.04.2019	0.335358	-50.9457	18	Polioptila plumbea	2
1	21.04.2019	0.335358	-50.9457	18	Thamnophilus punctatus	2
1	21.04.2019	0.335358	-50.9457	18	Thamnophilus punctatus	2
1	21.04.2019	0.335358	-50.9457	18	Thraupis episcopus	2
1	21.04.2019	0.335358	-50.9457	18	Thraupis episcopus	1
1	21.04.2019	0.335358	-50.9457	18	Thraupis palmarum	2
1	21.04.2019	0.335358	-50.9457	18	Thraupis palmarum	2
1	21.04.2019	0.335358	-50.9457	18	Tolmomyias flaviventris	1
1	21.04.2019	0.335358	-50.9457	18	Tolmomyias flaviventris	1
1	21.04.2019	0.335358	-50.9457	18	Trogon viridis	2
1	21.04.2019	0.335358	-50.9457	18	Trogon viridis	2
1	21.04.2019	0.335358	-50.9457	18	Turdus leucomelas	1
1	21.04.2019	0.335358	-50.9457	18	Tyrannopsis sulphurea	1
1	21.04.2019	0.335358	-50.9457	18	Tyrannopsis sulphurea	1
1	21.04.2019	0.335358	-50.9457	18	Tyrannulus elatus	1
1	21.04.2019	0.335358	-50.9457	18	Vireo chivi	3
1	21.04.2019	0.335358	-50.9457	18	Vireo chivi	1
1	21.04.2019	0.335358	-50.9457	18	Xiphorhynchus guttatus	1
1	22.04.2019	0.209761	-51.2517	19	Attila cinnamomeus	1
1	22.04.2019	0.209761	-51.2517	19	Cercomacroides tyrannina	2
1	22.04.2019	0.209761	-51.2517	19	Chiroxiphia pareola	1
1	22.04.2019	0.209761	-51.2517	19	Coereba flaveola	1
1	22.04.2019	0.209761	-51.2517	19	Crypturellus soui	1
1	22.04.2019	0.209761	-51.2517	19	Cyclarhis gujanensis	1
1	22.04.2019	0.209761	-51.2517	19	Leptotila rufaxilla	2
1	22.04.2019	0.209761	-51.2517	19	Leptotila verreauxi	1
1	22.04.2019	0.209761	-51.2517	19	Myiopagis flavivertex	1
1	22.04.2019	0.209761	-51.2517	19	Myiopagis gaimardii	1
1	22.04.2019	0.209761	-51.2517	19	Myrmeciza longipes	1
1	22.04.2019	0.209761	-51.2517	19	Percnostola rufifrons	2
1	22.04.2019	0.209761	-51.2517	19	Piaya cayana	1
1	22.04.2019	0.209761	-51.2517	19	Pipra aureola	1
1	22.04.2019	0.209761	-51.2517	19	Ramphocelus carbo	1
1	22.04.2019	0.209761	-51.2517	19	Sclateria naevia	1
1	22.04.2019	0.209761	-51.2517	19	Thraupis palmarum	1
1	22.04.2019	0.209761	-51.2517	19	Trogon viridis	1
1	22.04.2019	0.211086	-51.2857	20	Cantorchilus leucotis	1
1	22.04.2019	0.211086	-51.2857	20	Cantorchilus leucotis	1
1	22.04.2019	0.211086	-51.2857	20	Cercomacroides tyrannina	1
1	22.04.2019	0.211086	-51.2857	20	Cercomacroides tyrannina	2
1	22.04.2019	0.211086	-51.2857	20	Cercomacroides tyrannina	2
1	22.04.2019	0.211086	-51.2857	20	Crypturellus soui	1
1	22.04.2019	0.211086	-51.2857	20	Crypturellus soui	1
1	22.04.2019	0.211086	-51.2857	20	Crypturellus soui	1
1	22.04.2019	0.211086	-51.2857	20	Cyclarhis gujanensis	2
1	22.04.2019	0.211086	-51.2857	20	Cyclarhis gujanensis	1
1	22.04.2019	0.211086	-51.2857	20	Elaenia flavogaster	1
1	22.04.2019	0.211086	-51.2857	20	Glyphorynchus spirurus	1
1	22.04.2019	0.211086	-51.2857	20	Glyphorynchus spirurus	1
1	22.04.2019	0.211086	-51.2857	20	Herpsilochmus sticturus	2
1	22.04.2019	0.211086	-51.2857	20	Leptotila rufaxilla	1
1	22.04.2019	0.211086	-51.2857	20	Leptotila rufaxilla	2
1	22.04.2019	0.211086	-51.2857	20	Megarynchus pitangua	1
1	22.04.2019	0.211086	-51.2857	20	Myiopagis gaimardii	1
1	22.04.2019	0.211086	-51.2857	20	Myrmeciza longipes	1
1	22.04.2019	0.211086	-51.2857	20	Pachyramphus polychopterus	1
1	22.04.2019	0.211086	-51.2857	20	Percnostola rufifrons	2
1	22.04.2019	0.211086	-51.2857	20	Percnostola rufifrons	2
1	22.04.2019	0.211086	-51.2857	20	Percnostola rufifrons	2
1	22.04.2019	0.211086	-51.2857	20	Pheugopedius coraya	1
1	22.04.2019	0.211086	-51.2857	20	Pipra aureola	1
1	22.04.2019	0.211086	-51.2857	20	Ramphocelus carbo	2
1	22.04.2019	0.211086	-51.2857	20	Sclateria naevia	1
1	22.04.2019	0.211086	-51.2857	20	Tangara mexicana	2
1	22.04.2019	0.211086	-51.2857	20	Thamnophilus doliatus	1
1	22.04.2019	0.211086	-51.2857	20	Thraupis episcopus	1
1	22.04.2019	0.211086	-51.2857	20	Thraupis palmarum	1
1	22.04.2019	0.211086	-51.2857	20	Trogon viridis	1
1	22.04.2019	0.211086	-51.2857	20	Tyrannopsis sulphurea	1
1	22.04.2019	0.211086	-51.2857	20	Xiphorhynchus guttatus	2
1	22.04.2019	0.346242	-51.2031	25	Cacicus cela	1
1	22.04.2019	0.346242	-51.2031	25	Cyclarhis gujanensis	1
1	22.04.2019	0.346242	-51.2031	25	Cyclarhis gujanensis	1
1	22.04.2019	0.346242	-51.2031	25	Euphonia chlorotica	1
1	22.04.2019	0.346242	-51.2031	25	Euphonia violacea	1
1	22.04.2019	0.346242	-51.2031	25	Herpsilochmus sticturus	1
1	22.04.2019	0.346242	-51.2031	25	Myiopagis gaimardii	1
1	22.04.2019	0.346242	-51.2031	25	Myiopagis gaimardii	1
1	22.04.2019	0.346242	-51.2031	25	Myiozetetes cayanensis	1
1	22.04.2019	0.346242	-51.2031	25	Polioptila plumbea	2
1	22.04.2019	0.346242	-51.2031	25	Ramphocelus carbo	1
1	22.04.2019	0.346242	-51.2031	25	Ramphocelus carbo	1
1	22.04.2019	0.346242	-51.2031	25	Tangara mexicana	2
1	22.04.2019	0.346242	-51.2031	25	Thraupis episcopus	2
1	22.04.2019	0.346242	-51.2031	25	Thraupis palmarum	12
1	22.04.2019	0.346242	-51.2031	25	Thraupis palmarum	2
1	22.04.2019	0.362367	-51.1784	26	Euphonia violacea	1
1	22.04.2019	0.362367	-51.1784	26	Myiopagis gaimardii	1
1	22.04.2019	0.362367	-51.1784	26	Piaya cayana	1
1	22.04.2019	0.362367	-51.1784	26	Thraupis palmarum	1
1	22.04.2019	0.362367	-51.1784	26	Tolmomyias poliocephalus	1
1	22.04.2019	0.362367	-51.1784	26	Turdus leucomelas	1
1	23.04.2019	0.148622	-51.1111	3	Bucco tamatia	1
1	23.04.2019	0.148622	-51.1111	3	Bucco tamatia	1
1	23.04.2019	0.148622	-51.1111	3	Leptotila rufaxilla	1
1	23.04.2019	0.148622	-51.1111	3	Lophotriccus galeatus	1
1	23.04.2019	0.148622	-51.1111	3	Ortalis motmot	2
1	23.04.2019	0.148622	-51.1111	3	Thamnophilus punctatus	2
1	23.04.2019	0.148622	-51.1111	3	Tolmomyias flaviventris	1
1	23.04.2019	0.148622	-51.1111	3	Turdus leucomelas	1
1	23.04.2019	0.148622	-51.1111	3	Turdus leucomelas	2
1	24.04.2019	0.224475	-51.0302	10	Bucco tamatia	1
1	24.04.2019	0.224475	-51.0302	10	Crypturellus soui	1
1	24.04.2019	0.224475	-51.0302	10	Crypturellus soui	1
1	24.04.2019	0.224475	-51.0302	10	Dendrocincla fuliginosa	1
1	24.04.2019	0.224475	-51.0302	10	Dendroplex picus	1
1	24.04.2019	0.224475	-51.0302	10	Galbula galbula	1
1	24.04.2019	0.224475	-51.0302	10	Galbula galbula	1
1	24.04.2019	0.224475	-51.0302	10	Lophotriccus galeatus	1
1	24.04.2019	0.224475	-51.0302	10	Lophotriccus galeatus	1
1	24.04.2019	0.224475	-51.0302	10	Lophotriccus galeatus	1
1	24.04.2019	0.224475	-51.0302	10	Sclateria naevia	1
1	24.04.2019	0.224475	-51.0302	10	Thamnophilus punctatus	1
1	24.04.2019	0.224475	-51.0302	10	Tolmomyias flaviventris	1
1	24.04.2019	0.224475	-51.0302	10	Tolmomyias flaviventris	1
1	24.04.2019	0.224475	-51.0302	10	Xiphorhynchus guttatus	1
1	24.04.2019	0.224475	-51.0302	10	Xiphorhynchus guttatus	1
1	24.04.2019	0.232511	-50.9929	11	Cantorchilus leucotis	1
1	24.04.2019	0.232511	-50.9929	11	Coereba flaveola	1
1	24.04.2019	0.232511	-50.9929	11	Crypturellus soui	1
1	24.04.2019	0.232511	-50.9929	11	Cyclarhis gujanensis	1
1	24.04.2019	0.232511	-50.9929	11	Elaenia flavogaster	1
1	24.04.2019	0.232511	-50.9929	11	Elaenia flavogaster	1
1	24.04.2019	0.232511	-50.9929	11	Galbula galbula	2
1	24.04.2019	0.232511	-50.9929	11	Galbula galbula	1
1	24.04.2019	0.232511	-50.9929	11	Hylophilus pectoralis	1
1	24.04.2019	0.232511	-50.9929	11	Myiopagis gaimardii	1
1	24.04.2019	0.232511	-50.9929	11	Myiopagis gaimardii	1
1	24.04.2019	0.232511	-50.9929	11	Myiopagis gaimardii	2
1	24.04.2019	0.232511	-50.9929	11	Myiozetetes cayanensis	1
1	24.04.2019	0.232511	-50.9929	11	Ortalis motmot	1
1	24.04.2019	0.232511	-50.9929	11	Polioptila plumbea	1
1	24.04.2019	0.232511	-50.9929	11	Ramphocelus carbo	3
1	24.04.2019	0.232511	-50.9929	11	Thamnophilus punctatus	1
1	24.04.2019	0.232511	-50.9929	11	Thraupis episcopus	1
1	24.04.2019	0.232511	-50.9929	11	Tolmomyias flaviventris	1
1	24.04.2019	0.232511	-50.9929	11	Turdus leucomelas	1
1	24.04.2019	0.232511	-50.9929	11	Tyrannulus elatus	1
1	24.04.2019	0.232511	-50.9929	11	Vireo chivi	1
1	25.04.2019	0.242389	-50.9497	12	Cyclarhis gujanensis	1
1	25.04.2019	0.242389	-50.9497	12	Elaenia flavogaster	1
1	25.04.2019	0.242389	-50.9497	12	Elaenia flavogaster	1
1	25.04.2019	0.242389	-50.9497	12	Galbula galbula	1
1	25.04.2019	0.242389	-50.9497	12	Glyphorynchus spirurus	1
1	25.04.2019	0.242389	-50.9497	12	Lophotriccus galeatus	1
1	25.04.2019	0.242389	-50.9497	12	Lophotriccus galeatus	1
1	25.04.2019	0.242389	-50.9497	12	Myiarchus tyrannulus	1
1	25.04.2019	0.242389	-50.9497	12	Myiopagis gaimardii	1
1	25.04.2019	0.242389	-50.9497	12	Patagioenas cayennensis	2
1	25.04.2019	0.242389	-50.9497	12	Patagioenas cayennensis	1
1	25.04.2019	0.242389	-50.9497	12	Patagioenas cayennensis	2
1	25.04.2019	0.242389	-50.9497	12	Piaya cayana	1
1	25.04.2019	0.242389	-50.9497	12	Piaya cayana	1
1	25.04.2019	0.242389	-50.9497	12	Polioptila plumbea	1
1	25.04.2019	0.242389	-50.9497	12	Ramphocelus carbo	2
1	25.04.2019	0.242389	-50.9497	12	Thraupis palmarum	2
1	25.04.2019	0.242389	-50.9497	12	Thraupis palmarum	2
1	25.04.2019	0.242389	-50.9497	12	Tolmomyias flaviventris	1
1	25.04.2019	0.242389	-50.9497	12	Tolmomyias flaviventris	1
1	25.04.2019	0.242389	-50.9497	12	Turdus leucomelas	1
1	25.04.2019	0.254658	-50.9517	14	Attila cinnamomeus	1
1	25.04.2019	0.254658	-50.9517	14	Bucco tamatia	1
1	25.04.2019	0.254658	-50.9517	14	Coereba flaveola	1
1	25.04.2019	0.254658	-50.9517	14	Dendroplex picus	1
1	25.04.2019	0.254658	-50.9517	14	Galbula galbula	1
1	25.04.2019	0.254658	-50.9517	14	Leptotila rufaxilla	2
1	25.04.2019	0.254658	-50.9517	14	Lophotriccus galeatus	1
1	25.04.2019	0.254658	-50.9517	14	Momotus momota	1
1	25.04.2019	0.254658	-50.9517	14	Pipra aureola	1
1	25.04.2019	0.254658	-50.9517	14	Thraupis episcopus	1
1	25.04.2019	0.254658	-50.9517	14	Thraupis palmarum	2
1	25.04.2019	0.254658	-50.9517	14	Trogon viridis	1
1	25.04.2019	0.254658	-50.9517	14	Turdus leucomelas	1
1	25.04.2019	0.254658	-50.9517	14	Turdus leucomelas	1
1	25.04.2019	0.254658	-50.9517	14	Xiphorhynchus guttatus	1
1	25.04.2019	0.282531	-50.9539	17	Campephilus melanoleucos	1
1	25.04.2019	0.282531	-50.9539	17	Crypturellus erythropus	1
1	25.04.2019	0.282531	-50.9539	17	Lophotriccus galeatus	1
1	25.04.2019	0.282531	-50.9539	17	Myiopagis gaimardii	1
1	25.04.2019	0.282531	-50.9539	17	Myrmotherula axillaris	2
1	25.04.2019	0.282531	-50.9539	17	Nemosia pileata	1
1	25.04.2019	0.282531	-50.9539	17	Pipra aureola	1
1	25.04.2019	0.282531	-50.9539	17	Rhytipterna simplex	2
1	25.04.2019	0.282531	-50.9539	17	Thamnophilus punctatus	2
1	25.04.2019	0.282531	-50.9539	17	Thamnophilus punctatus	2
1	25.04.2019	0.282531	-50.9539	17	Tolmomyias flaviventris	1
1	25.04.2019	0.282531	-50.9539	17	Tolmomyias flaviventris	1
1	25.04.2019	0.282531	-50.9539	17	Trogon viridis	1
1	25.04.2019	0.282531	-50.9539	17	Xiphorhynchus guttatus	1
2	20.06.2019	0.165428	-51.0805	4	Cercomacroides tyrannina	1
2	20.06.2019	0.165428	-51.0805	4	Chiroxiphia pareola	1
2	20.06.2019	0.165428	-51.0805	4	Cyclarhis gujanensis	1
2	20.06.2019	0.165428	-51.0805	4	Lophotriccus galeatus	1
2	20.06.2019	0.165428	-51.0805	4	Lophotriccus galeatus	2
2	20.06.2019	0.165428	-51.0805	4	Megarynchus pitangua	1
2	20.06.2019	0.165428	-51.0805	4	Myiopagis gaimardii	1
2	20.06.2019	0.165428	-51.0805	4	Myrmeciza longipes	1
2	20.06.2019	0.165428	-51.0805	4	Ortalis motmot	2
2	20.06.2019	0.165428	-51.0805	4	Pachyramphus polychopterus	2
2	20.06.2019	0.165428	-51.0805	4	Patagioenas cayennensis	1
2	20.06.2019	0.165428	-51.0805	4	Piaya cayana	1
2	20.06.2019	0.165428	-51.0805	4	Pipra aureola	1
2	20.06.2019	0.165428	-51.0805	4	Polioptila plumbea	1
2	20.06.2019	0.165428	-51.0805	4	Ramphocelus carbo	1
2	20.06.2019	0.165428	-51.0805	4	Thamnophilus punctatus	1
2	20.06.2019	0.165428	-51.0805	4	Thamnophilus punctatus	1
2	20.06.2019	0.165428	-51.0805	4	Thraupis episcopus	2
2	20.06.2019	0.165428	-51.0805	4	Thraupis palmarum	1
2	20.06.2019	0.165428	-51.0805	4	Tityra semifasciata	2
2	20.06.2019	0.165428	-51.0805	4	Tolmomyias flaviventris	1
2	20.06.2019	0.165428	-51.0805	4	Turdus leucomelas	1
2	20.06.2019	0.165428	-51.0805	4	Vireo chivi	1
2	20.06.2019	0.179603	-51.0856	6	Chiroxiphia pareola	1
2	20.06.2019	0.179603	-51.0856	6	Coereba flaveola	1
2	20.06.2019	0.179603	-51.0856	6	Crypturellus soui	1
2	20.06.2019	0.179603	-51.0856	6	Cyclarhis gujanensis	1
2	20.06.2019	0.179603	-51.0856	6	Dendrocincla fuliginosa	1
2	20.06.2019	0.179603	-51.0856	6	Dendroplex picus	1
2	20.06.2019	0.179603	-51.0856	6	Dendroplex picus	1
2	20.06.2019	0.179603	-51.0856	6	Lophotriccus galeatus	1
2	20.06.2019	0.179603	-51.0856	6	Lophotriccus galeatus	1
2	20.06.2019	0.179603	-51.0856	6	Momotus momota	1
2	20.06.2019	0.179603	-51.0856	6	Myiopagis gaimardii	1
2	20.06.2019	0.179603	-51.0856	6	Pipra aureola	1
2	20.06.2019	0.179603	-51.0856	6	Pipra aureola	2
2	20.06.2019	0.179603	-51.0856	6	Thamnophilus punctatus	2
2	20.06.2019	0.179603	-51.0856	6	Thraupis episcopus	2
2	20.06.2019	0.179603	-51.0856	6	Thraupis palmarum	2
2	20.06.2019	0.179603	-51.0856	6	Todirostrum cinereum	1
2	20.06.2019	0.179603	-51.0856	6	Tolmomyias flaviventris	1
2	20.06.2019	0.179603	-51.0856	6	Turdus leucomelas	1
2	20.06.2019	0.179603	-51.0856	6	Turdus leucomelas	1
2	20.06.2019	0.192703	-51.0787	7	Cantorchilus leucotis	1
2	20.06.2019	0.192703	-51.0787	7	Chiroxiphia pareola	1
2	20.06.2019	0.192703	-51.0787	7	Crypturellus soui	1
2	20.06.2019	0.192703	-51.0787	7	Elaenia flavogaster	1
2	20.06.2019	0.192703	-51.0787	7	Hylophilus pectoralis	1
2	20.06.2019	0.192703	-51.0787	7	Lophotriccus galeatus	1
2	20.06.2019	0.192703	-51.0787	7	Megarynchus pitangua	1
2	20.06.2019	0.192703	-51.0787	7	Momotus momota	1
2	20.06.2019	0.192703	-51.0787	7	Myiarchus tyrannulus	1
2	20.06.2019	0.192703	-51.0787	7	Myrmotherula axillaris	1
2	20.06.2019	0.192703	-51.0787	7	Ortalis motmot	4
2	20.06.2019	0.192703	-51.0787	7	Ortalis motmot	5
2	20.06.2019	0.192703	-51.0787	7	Ramphocelus carbo	2
2	20.06.2019	0.192703	-51.0787	7	Thamnophilus punctatus	1
2	20.06.2019	0.192703	-51.0787	7	Thraupis episcopus	1
2	20.06.2019	0.192703	-51.0787	7	Thraupis palmarum	1
2	20.06.2019	0.192703	-51.0787	7	Tityra semifasciata	1
2	20.06.2019	0.192703	-51.0787	7	Turdus leucomelas	1
2	20.06.2019	0.192703	-51.0787	7	Turdus leucomelas	1
2	20.06.2019	0.192703	-51.0787	7	Xiphorhynchus guttatus	1
2	20.06.2019	0.192703	-51.0787	7	Xiphorhynchus guttatus	1
2	20.06.2019	0.2263	-51.1081	21	Cantorchilus leucotis	1
2	20.06.2019	0.2263	-51.1081	21	Cercomacroides tyrannina	1
2	20.06.2019	0.2263	-51.1081	21	Coereba flaveola	1
2	20.06.2019	0.2263	-51.1081	21	Dendrocincla fuliginosa	1
2	20.06.2019	0.2263	-51.1081	21	Galbula galbula	1
2	20.06.2019	0.2263	-51.1081	21	Lophotriccus galeatus	1
2	20.06.2019	0.2263	-51.1081	21	Momotus momota	1
2	20.06.2019	0.2263	-51.1081	21	Myiopagis gaimardii	1
2	20.06.2019	0.2263	-51.1081	21	Myiopagis gaimardii	1
2	20.06.2019	0.2263	-51.1081	21	Myrmotherula axillaris	2
2	20.06.2019	0.2263	-51.1081	21	Ortalis motmot	2
2	20.06.2019	0.2263	-51.1081	21	Percnostola rufifrons	2
2	20.06.2019	0.2263	-51.1081	21	Phaethornis ruber	1
2	20.06.2019	0.2263	-51.1081	21	Polioptila plumbea	1
2	20.06.2019	0.2263	-51.1081	21	Ramphocelus carbo	2
2	20.06.2019	0.2263	-51.1081	21	Sclateria naevia	1
2	20.06.2019	0.2263	-51.1081	21	Thraupis episcopus	1
2	20.06.2019	0.2263	-51.1081	21	Thraupis palmarum	2
2	20.06.2019	0.2263	-51.1081	21	Todirostrum pictum	1
2	20.06.2019	0.2263	-51.1081	21	Tolmomyias flaviventris	1
2	20.06.2019	0.2263	-51.1081	21	Tolmomyias flaviventris	1
2	20.06.2019	0.2263	-51.1081	21	Vireo chivi	1
2	20.06.2019	0.2263	-51.1081	21	Vireo chivi	1
2	20.06.2019	0.2263	-51.1081	21	Vireo chivi	1
2	20.06.2019	0.2263	-51.1081	21	Xiphorhynchus guttatus	1
2	21.06.2019	0.176558	-51.1127	5	Cantorchilus leucotis	1
2	21.06.2019	0.176558	-51.1127	5	Coereba flaveola	1
2	21.06.2019	0.176558	-51.1127	5	Dendroplex picus	1
2	21.06.2019	0.176558	-51.1127	5	Dendroplex picus	1
2	21.06.2019	0.176558	-51.1127	5	Myiopagis gaimardii	3
2	21.06.2019	0.176558	-51.1127	5	Patagioenas speciosa	3
2	21.06.2019	0.176558	-51.1127	5	Piaya cayana	1
2	21.06.2019	0.176558	-51.1127	5	Ramphocelus carbo	1
2	21.06.2019	0.176558	-51.1127	5	Taraba major	1
2	21.06.2019	0.176558	-51.1127	5	Thamnophilus punctatus	2
2	21.06.2019	0.176558	-51.1127	5	Thamnophilus punctatus	1
2	21.06.2019	0.176558	-51.1127	5	Thraupis episcopus	1
2	21.06.2019	0.176558	-51.1127	5	Thraupis episcopus	2
2	21.06.2019	0.176558	-51.1127	5	Thraupis palmarum	1
2	21.06.2019	0.176558	-51.1127	5	Thraupis palmarum	2
2	21.06.2019	0.176558	-51.1127	5	Tolmomyias flaviventris	1
2	21.06.2019	0.176558	-51.1127	5	Turdus leucomelas	1
2	21.06.2019	0.176558	-51.1127	5	Turdus leucomelas	2
2	21.06.2019	0.176558	-51.1127	5	Tyrannulus elatus	1
2	21.06.2019	0.176558	-51.1127	5	Vireo chivi	1
2	21.06.2019	0.200672	-51.1047	8	Chiroxiphia pareola	1
2	21.06.2019	0.200672	-51.1047	8	Dendroplex picus	2
2	21.06.2019	0.200672	-51.1047	8	Elaenia flavogaster	1
2	21.06.2019	0.200672	-51.1047	8	Formicivora grisea	1
2	21.06.2019	0.200672	-51.1047	8	Glyphorynchus spirurus	1
2	21.06.2019	0.200672	-51.1047	8	Lophotriccus galeatus	1
2	21.06.2019	0.200672	-51.1047	8	Lophotriccus galeatus	1
2	21.06.2019	0.200672	-51.1047	8	Lophotriccus galeatus	1
2	21.06.2019	0.200672	-51.1047	8	Myiopagis gaimardii	2
2	21.06.2019	0.200672	-51.1047	8	Myiopagis gaimardii	1
2	21.06.2019	0.200672	-51.1047	8	Phaethornis ruber	1
2	21.06.2019	0.200672	-51.1047	8	Pipra aureola	1
2	21.06.2019	0.200672	-51.1047	8	Polioptila plumbea	1
2	21.06.2019	0.200672	-51.1047	8	Psarocolius viridis	1
2	21.06.2019	0.200672	-51.1047	8	Thraupis palmarum	1
2	21.06.2019	0.200672	-51.1047	8	Tolmomyias flaviventris	1
2	21.06.2019	0.200672	-51.1047	8	Turdus leucomelas	1
2	21.06.2019	0.200672	-51.1047	8	Turdus leucomelas	1
2	21.06.2019	0.263311	-51.0566	15	Campephilus melanoleucos	2
2	21.06.2019	0.263311	-51.0566	15	Cyclarhis gujanensis	1
2	21.06.2019	0.263311	-51.0566	15	Cyclarhis gujanensis	2
2	21.06.2019	0.263311	-51.0566	15	Cyclarhis gujanensis	1
2	21.06.2019	0.263311	-51.0566	15	Dendroplex picus	1
2	21.06.2019	0.263311	-51.0566	15	Elaenia flavogaster	1
2	21.06.2019	0.263311	-51.0566	15	Lophotriccus galeatus	1
2	21.06.2019	0.263311	-51.0566	15	Myiarchus tyrannulus	1
2	21.06.2019	0.263311	-51.0566	15	Myiarchus tyrannulus	1
2	21.06.2019	0.263311	-51.0566	15	Myiopagis gaimardii	1
2	21.06.2019	0.263311	-51.0566	15	Myiopagis gaimardii	1
2	21.06.2019	0.263311	-51.0566	15	Myrmophylax atrothorax	1
2	21.06.2019	0.263311	-51.0566	15	Myrmotherula axillaris	2
2	21.06.2019	0.263311	-51.0566	15	Myrmotherula axillaris	1
2	21.06.2019	0.263311	-51.0566	15	Patagioenas cayennensis	1
2	21.06.2019	0.263311	-51.0566	15	Patagioenas cayennensis	1
2	21.06.2019	0.263311	-51.0566	15	Phaethornis ruber	2
2	21.06.2019	0.263311	-51.0566	15	Pipra aureola	1
2	21.06.2019	0.263311	-51.0566	15	Polioptila plumbea	1
2	21.06.2019	0.263311	-51.0566	15	Polioptila plumbea	1
2	21.06.2019	0.263311	-51.0566	15	Ramphocelus carbo	2
2	21.06.2019	0.263311	-51.0566	15	Thraupis episcopus	1
2	21.06.2019	0.263311	-51.0566	15	Thraupis palmarum	2
2	21.06.2019	0.263311	-51.0566	15	Thraupis palmarum	1
2	21.06.2019	0.263311	-51.0566	15	Tolmomyias flaviventris	1
2	21.06.2019	0.263311	-51.0566	15	Tolmomyias flaviventris	1
2	21.06.2019	0.263311	-51.0566	15	Trogon viridis	1
2	21.06.2019	0.263311	-51.0566	15	Turdus leucomelas	1
2	21.06.2019	0.263311	-51.0566	15	Turdus leucomelas	1
2	21.06.2019	0.263311	-51.0566	15	Vireo chivi	1
2	21.06.2019	0.243175	-51.1053	22	Coereba flaveola	1
2	21.06.2019	0.243175	-51.1053	22	Cyclarhis gujanensis	1
2	21.06.2019	0.243175	-51.1053	22	Cyclarhis gujanensis	2
2	21.06.2019	0.243175	-51.1053	22	Cyclarhis gujanensis	1
2	21.06.2019	0.243175	-51.1053	22	Dryocopus lineatus	1
2	21.06.2019	0.243175	-51.1053	22	Elaenia flavogaster	1
2	21.06.2019	0.243175	-51.1053	22	Elaenia flavogaster	2
2	21.06.2019	0.243175	-51.1053	22	Euphonia chlorotica	1
2	21.06.2019	0.243175	-51.1053	22	Lophotriccus galeatus	1
2	21.06.2019	0.243175	-51.1053	22	Lophotriccus galeatus	1
2	21.06.2019	0.243175	-51.1053	22	Megarynchus pitangua	1
2	21.06.2019	0.243175	-51.1053	22	Megarynchus pitangua	1
2	21.06.2019	0.243175	-51.1053	22	Myiarchus tyrannulus	1
2	21.06.2019	0.243175	-51.1053	22	Myiopagis gaimardii	1
2	21.06.2019	0.243175	-51.1053	22	Myiozetetes cayanensis	1
2	21.06.2019	0.243175	-51.1053	22	Myrmeciza longipes	1
2	21.06.2019	0.243175	-51.1053	22	Myrmeciza longipes	1
2	21.06.2019	0.243175	-51.1053	22	Percnostola rufifrons	1
2	21.06.2019	0.243175	-51.1053	22	Phaethornis ruber	1
2	21.06.2019	0.243175	-51.1053	22	Pipra aureola	1
2	21.06.2019	0.243175	-51.1053	22	Rhytipterna simplex	1
2	21.06.2019	0.243175	-51.1053	22	Thraupis episcopus	2
2	21.06.2019	0.243175	-51.1053	22	Thraupis palmarum	2
2	21.06.2019	0.243175	-51.1053	22	Tolmomyias flaviventris	1
2	21.06.2019	0.243175	-51.1053	22	Tolmomyias flaviventris	1
2	21.06.2019	0.243175	-51.1053	22	Tolmomyias poliocephalus	1
2	21.06.2019	0.243175	-51.1053	22	Tolmomyias poliocephalus	1
2	21.06.2019	0.243175	-51.1053	22	Trogon viridis	1
2	21.06.2019	0.243175	-51.1053	22	Trogon viridis	2
2	21.06.2019	0.243175	-51.1053	22	Trogon viridis	2
2	21.06.2019	0.243175	-51.1053	22	Turdus leucomelas	1
2	21.06.2019	0.243175	-51.1053	22	Vireo chivi	2
2	21.06.2019	0.243175	-51.1053	22	Vireo chivi	1
2	21.06.2019	0.243175	-51.1053	22	Xiphorhynchus guttatus	1
2	22.06.2019	0.0984611	-51.1073	1	Bucco tamatia	1
2	22.06.2019	0.0984611	-51.1073	1	Cantorchilus leucotis	1
2	22.06.2019	0.0984611	-51.1073	1	Chiroxiphia pareola	1
2	22.06.2019	0.0984611	-51.1073	1	Crypturellus soui	1
2	22.06.2019	0.0984611	-51.1073	1	Dacnis cayana	2
2	22.06.2019	0.0984611	-51.1073	1	Dendrocincla fuliginosa	1
2	22.06.2019	0.0984611	-51.1073	1	Formicivora grisea	1
2	22.06.2019	0.0984611	-51.1073	1	Galbula galbula	1
2	22.06.2019	0.0984611	-51.1073	1	Hylophilus pectoralis	1
2	22.06.2019	0.0984611	-51.1073	1	Hylophilus pectoralis	1
2	22.06.2019	0.0984611	-51.1073	1	Lophotriccus galeatus	1
2	22.06.2019	0.0984611	-51.1073	1	Thraupis episcopus	2
2	22.06.2019	0.0984611	-51.1073	1	Tolmomyias flaviventris	1
2	22.06.2019	0.109725	-51.069	2	Attila cinnamomeus	2
2	22.06.2019	0.109725	-51.069	2	Berlepschia rikeri	1
2	22.06.2019	0.109725	-51.069	2	Cantorchilus leucotis	1
2	22.06.2019	0.109725	-51.069	2	Chiroxiphia pareola	1
2	22.06.2019	0.109725	-51.069	2	Cyclarhis gujanensis	1
2	22.06.2019	0.109725	-51.069	2	Dendroplex picus	1
2	22.06.2019	0.109725	-51.069	2	Elaenia flavogaster	2
2	22.06.2019	0.109725	-51.069	2	Myrmeciza longipes	2
2	22.06.2019	0.109725	-51.069	2	Pachyramphus polychopterus	2
2	22.06.2019	0.109725	-51.069	2	Phaethornis ruber	1
2	22.06.2019	0.109725	-51.069	2	Phaethornis ruber	1
2	22.06.2019	0.109725	-51.069	2	Pipra aureola	4
2	22.06.2019	0.109725	-51.069	2	Pipra aureola	2
2	22.06.2019	0.109725	-51.069	2	Polioptila plumbea	1
2	22.06.2019	0.109725	-51.069	2	Ramphocelus carbo	4
2	22.06.2019	0.109725	-51.069	2	Ramphocelus carbo	2
2	22.06.2019	0.109725	-51.069	2	Thraupis episcopus	1
2	22.06.2019	0.109725	-51.069	2	Thraupis palmarum	1
2	22.06.2019	0.109725	-51.069	2	Todirostrum cinereum	2
2	22.06.2019	0.109725	-51.069	2	Trogon viridis	1
2	22.06.2019	0.109725	-51.069	2	Turdus leucomelas	1
2	22.06.2019	0.109725	-51.069	2	Turdus leucomelas	1
2	22.06.2019	0.109725	-51.069	2	Xiphorhynchus guttatus	1
2	22.06.2019	0.247731	-51.0034	13	Coereba flaveola	1
2	22.06.2019	0.247731	-51.0034	13	Elaenia flavogaster	1
2	22.06.2019	0.247731	-51.0034	13	Glyphorynchus spirurus	1
2	22.06.2019	0.247731	-51.0034	13	Myiarchus tyrannulus	1
2	22.06.2019	0.247731	-51.0034	13	Myiopagis gaimardii	1
2	22.06.2019	0.247731	-51.0034	13	Phaethornis ruber	1
2	22.06.2019	0.247731	-51.0034	13	Thraupis episcopus	1
2	22.06.2019	0.247731	-51.0034	13	Thraupis palmarum	3
2	22.06.2019	0.247731	-51.0034	13	Trogon viridis	1
2	22.06.2019	0.247731	-51.0034	13	Trogon viridis	1
2	22.06.2019	0.247731	-51.0034	13	Turdus leucomelas	1
2	22.06.2019	0.271042	-51.0131	16	Cantorchilus leucotis	1
2	22.06.2019	0.271042	-51.0131	16	Cercomacroides tyrannina	1
2	22.06.2019	0.271042	-51.0131	16	Coereba flaveola	1
2	22.06.2019	0.271042	-51.0131	16	Coereba flaveola	1
2	22.06.2019	0.271042	-51.0131	16	Crypturellus soui	1
2	22.06.2019	0.271042	-51.0131	16	Cyclarhis gujanensis	1
2	22.06.2019	0.271042	-51.0131	16	Dendroplex picus	1
2	22.06.2019	0.271042	-51.0131	16	Formicivora grisea	1
2	22.06.2019	0.271042	-51.0131	16	Galbula galbula	1
2	22.06.2019	0.271042	-51.0131	16	Lophotriccus galeatus	1
2	22.06.2019	0.271042	-51.0131	16	Lophotriccus galeatus	1
2	22.06.2019	0.271042	-51.0131	16	Lophotriccus galeatus	1
2	22.06.2019	0.271042	-51.0131	16	Patagioenas cayennensis	2
2	22.06.2019	0.271042	-51.0131	16	Patagioenas cayennensis	1
2	22.06.2019	0.271042	-51.0131	16	Thamnophilus punctatus	1
2	22.06.2019	0.271042	-51.0131	16	Thraupis episcopus	1
2	22.06.2019	0.271042	-51.0131	16	Thraupis palmarum	1
2	22.06.2019	0.271042	-51.0131	16	Tolmomyias flaviventris	1
2	22.06.2019	0.271042	-51.0131	16	Turdus leucomelas	1
2	25.06.2019	0.19235	-51.0193	9	Cercomacroides tyrannina	1
2	25.06.2019	0.19235	-51.0193	9	Coereba flaveola	1
2	25.06.2019	0.19235	-51.0193	9	Dendroplex picus	1
2	25.06.2019	0.19235	-51.0193	9	Elaenia flavogaster	1
2	25.06.2019	0.19235	-51.0193	9	Hylophilus pectoralis	1
2	25.06.2019	0.19235	-51.0193	9	Lophotriccus galeatus	1
2	25.06.2019	0.19235	-51.0193	9	Megarynchus pitangua	1
2	25.06.2019	0.19235	-51.0193	9	Ortalis motmot	2
2	25.06.2019	0.19235	-51.0193	9	Ortalis motmot	2
2	25.06.2019	0.19235	-51.0193	9	Phaethornis ruber	1
2	25.06.2019	0.19235	-51.0193	9	Pipra aureola	2
2	25.06.2019	0.19235	-51.0193	9	Ramphocelus carbo	2
2	25.06.2019	0.19235	-51.0193	9	Ramphocelus carbo	2
2	25.06.2019	0.19235	-51.0193	9	Sclateria naevia	1
2	25.06.2019	0.19235	-51.0193	9	Thamnophilus punctatus	1
2	25.06.2019	0.19235	-51.0193	9	Thraupis episcopus	1
2	25.06.2019	0.19235	-51.0193	9	Thraupis palmarum	3
2	25.06.2019	0.19235	-51.0193	9	Thraupis palmarum	2
2	25.06.2019	0.19235	-51.0193	9	Thraupis palmarum	2
2	25.06.2019	0.19235	-51.0193	9	Tolmomyias flaviventris	1
2	25.06.2019	0.19235	-51.0193	9	Tolmomyias flaviventris	1
2	25.06.2019	0.19235	-51.0193	9	Turdus leucomelas	1
2	25.06.2019	0.19235	-51.0193	9	Turdus leucomelas	2
2	25.06.2019	0.19235	-51.0193	9	Vireo chivi	1
2	25.06.2019	0.224475	-51.0302	10	Cantorchilus leucotis	1
2	25.06.2019	0.224475	-51.0302	10	Coereba flaveola	1
2	25.06.2019	0.224475	-51.0302	10	Cyclarhis gujanensis	1
2	25.06.2019	0.224475	-51.0302	10	Dendroplex picus	1
2	25.06.2019	0.224475	-51.0302	10	Galbula galbula	1
2	25.06.2019	0.224475	-51.0302	10	Hylophilus pectoralis	1
2	25.06.2019	0.224475	-51.0302	10	Lophotriccus galeatus	1
2	25.06.2019	0.224475	-51.0302	10	Phaethornis ruber	1
2	25.06.2019	0.224475	-51.0302	10	Sclateria naevia	1
2	25.06.2019	0.224475	-51.0302	10	Tolmomyias flaviventris	2
2	25.06.2019	0.224475	-51.0302	10	Tolmomyias flaviventris	1
2	25.06.2019	0.224475	-51.0302	10	Vireo chivi	1
2	25.06.2019	0.224475	-51.0302	10	Xiphorhynchus guttatus	1
2	25.06.2019	0.232511	-50.9929	11	Attila cinnamomeus	1
2	25.06.2019	0.232511	-50.9929	11	Cercomacroides tyrannina	2
2	25.06.2019	0.232511	-50.9929	11	Coereba flaveola	1
2	25.06.2019	0.232511	-50.9929	11	Cyclarhis gujanensis	1
2	25.06.2019	0.232511	-50.9929	11	Cyclarhis gujanensis	2
2	25.06.2019	0.232511	-50.9929	11	Elaenia flavogaster	1
2	25.06.2019	0.232511	-50.9929	11	Galbula galbula	1
2	25.06.2019	0.232511	-50.9929	11	Glyphorynchus spirurus	1
2	25.06.2019	0.232511	-50.9929	11	Lophotriccus galeatus	1
2	25.06.2019	0.232511	-50.9929	11	Myiopagis gaimardii	1
2	25.06.2019	0.232511	-50.9929	11	Myiopagis gaimardii	1
2	25.06.2019	0.232511	-50.9929	11	Myrmotherula axillaris	1
2	25.06.2019	0.232511	-50.9929	11	Patagioenas cayennensis	1
2	25.06.2019	0.232511	-50.9929	11	Polioptila plumbea	1
2	25.06.2019	0.232511	-50.9929	11	Ramphocelus carbo	1
2	25.06.2019	0.232511	-50.9929	11	Ramphocelus carbo	2
2	25.06.2019	0.232511	-50.9929	11	Thamnophilus doliatus	1
2	25.06.2019	0.232511	-50.9929	11	Thamnophilus punctatus	1
2	25.06.2019	0.232511	-50.9929	11	Thraupis palmarum	1
2	25.06.2019	0.232511	-50.9929	11	Tolmomyias flaviventris	1
2	25.06.2019	0.232511	-50.9929	11	Turdus leucomelas	1
2	25.06.2019	0.232511	-50.9929	11	Tyrannulus elatus	1
2	25.06.2019	0.232511	-50.9929	11	Vireo chivi	2
2	25.06.2019	0.232511	-50.9929	11	Xiphorhynchus guttatus	1
2	25.06.2019	0.242389	-50.9497	12	Attila cinnamomeus	1
2	25.06.2019	0.242389	-50.9497	12	Coereba flaveola	1
2	25.06.2019	0.242389	-50.9497	12	Crypturellus soui	1
2	25.06.2019	0.242389	-50.9497	12	Dendrocincla fuliginosa	1
2	25.06.2019	0.242389	-50.9497	12	Dendroplex picus	1
2	25.06.2019	0.242389	-50.9497	12	Dryocopus lineatus	1
2	25.06.2019	0.242389	-50.9497	12	Galbula galbula	1
2	25.06.2019	0.242389	-50.9497	12	Galbula galbula	1
2	25.06.2019	0.242389	-50.9497	12	Leptotila rufaxilla	1
2	25.06.2019	0.242389	-50.9497	12	Lophotriccus galeatus	1
2	25.06.2019	0.242389	-50.9497	12	Myiopagis gaimardii	1
2	25.06.2019	0.242389	-50.9497	12	Myiozetetes cayanensis	1
2	25.06.2019	0.242389	-50.9497	12	Myiozetetes cayanensis	1
2	25.06.2019	0.242389	-50.9497	12	Polioptila plumbea	1
2	25.06.2019	0.242389	-50.9497	12	Ramphocelus carbo	1
2	25.06.2019	0.242389	-50.9497	12	Ramphocelus carbo	2
2	25.06.2019	0.242389	-50.9497	12	Thraupis episcopus	1
2	25.06.2019	0.242389	-50.9497	12	Thraupis palmarum	1
2	25.06.2019	0.242389	-50.9497	12	Tolmomyias flaviventris	1
2	25.06.2019	0.242389	-50.9497	12	Trogon viridis	1
2	25.06.2019	0.242389	-50.9497	12	Turdus leucomelas	1
2	25.06.2019	0.242389	-50.9497	12	Turdus leucomelas	1
2	25.06.2019	0.242389	-50.9497	12	Xiphorhynchus guttatus	1
2	25.06.2019	0.254658	-50.9517	14	Attila cinnamomeus	1
2	25.06.2019	0.254658	-50.9517	14	Cacicus cela	2
2	25.06.2019	0.254658	-50.9517	14	Coereba flaveola	1
2	25.06.2019	0.254658	-50.9517	14	Dryobates passerinus	1
2	25.06.2019	0.254658	-50.9517	14	Galbula galbula	1
2	25.06.2019	0.254658	-50.9517	14	Leptotila rufaxilla	1
2	25.06.2019	0.254658	-50.9517	14	Lophotriccus galeatus	1
2	25.06.2019	0.254658	-50.9517	14	Pipra aureola	2
2	25.06.2019	0.254658	-50.9517	14	Ramphocelus carbo	2
2	25.06.2019	0.254658	-50.9517	14	Thraupis palmarum	1
2	25.06.2019	0.254658	-50.9517	14	Tolmomyias flaviventris	1
2	25.06.2019	0.254658	-50.9517	14	Tolmomyias flaviventris	1
2	25.06.2019	0.254658	-50.9517	14	Turdus leucomelas	1
2	25.06.2019	0.282531	-50.9539	17	Crypturellus erythropus	1
2	25.06.2019	0.282531	-50.9539	17	Crypturellus erythropus	1
2	25.06.2019	0.282531	-50.9539	17	Crypturellus soui	1
2	25.06.2019	0.282531	-50.9539	17	Leptotila rufaxilla	1
2	25.06.2019	0.282531	-50.9539	17	Lophotriccus galeatus	1
2	25.06.2019	0.282531	-50.9539	17	Myiopagis gaimardii	1
2	25.06.2019	0.282531	-50.9539	17	Myiopagis gaimardii	1
2	25.06.2019	0.282531	-50.9539	17	Notharchus tectus	1
2	25.06.2019	0.282531	-50.9539	17	Piaya cayana	1
2	25.06.2019	0.282531	-50.9539	17	Thamnophilus punctatus	1
2	25.06.2019	0.282531	-50.9539	17	Turdus leucomelas	1
2	25.06.2019	0.282531	-50.9539	17	Xiphorhynchus guttatus	1
2	25.06.2019	0.282531	-50.9539	17	Xiphorhynchus guttatus	1
2	26.06.2019	0.209761	-51.2517	19	Coereba flaveola	1
2	26.06.2019	0.209761	-51.2517	19	Cyclarhis gujanensis	1
2	26.06.2019	0.209761	-51.2517	19	Cyclarhis gujanensis	1
2	26.06.2019	0.209761	-51.2517	19	Dendroplex picus	1
2	26.06.2019	0.209761	-51.2517	19	Elaenia flavogaster	1
2	26.06.2019	0.209761	-51.2517	19	Leptotila rufaxilla	1
2	26.06.2019	0.209761	-51.2517	19	Lophotriccus galeatus	1
2	26.06.2019	0.209761	-51.2517	19	Megarynchus pitangua	1
2	26.06.2019	0.209761	-51.2517	19	Phaethornis ruber	1
2	26.06.2019	0.209761	-51.2517	19	Ramphocelus carbo	1
2	26.06.2019	0.209761	-51.2517	19	Thraupis episcopus	1
2	26.06.2019	0.211086	-51.2857	20	Cantorchilus leucotis	1
2	26.06.2019	0.211086	-51.2857	20	Cantorchilus leucotis	1
2	26.06.2019	0.211086	-51.2857	20	Cercomacroides tyrannina	1
2	26.06.2019	0.211086	-51.2857	20	Coereba flaveola	1
2	26.06.2019	0.211086	-51.2857	20	Coereba flaveola	1
2	26.06.2019	0.211086	-51.2857	20	Cyclarhis gujanensis	1
2	26.06.2019	0.211086	-51.2857	20	Cyclarhis gujanensis	1
2	26.06.2019	0.211086	-51.2857	20	Dendroplex picus	1
2	26.06.2019	0.211086	-51.2857	20	Dendroplex picus	1
2	26.06.2019	0.211086	-51.2857	20	Galbula galbula	1
2	26.06.2019	0.211086	-51.2857	20	Glyphorynchus spirurus	1
2	26.06.2019	0.211086	-51.2857	20	Megarynchus pitangua	1
2	26.06.2019	0.211086	-51.2857	20	Megarynchus pitangua	1
2	26.06.2019	0.211086	-51.2857	20	Myiarchus ferox	1
2	26.06.2019	0.211086	-51.2857	20	Pachyramphus polychopterus	1
2	26.06.2019	0.211086	-51.2857	20	Patagioenas cayennensis	1
2	26.06.2019	0.211086	-51.2857	20	Patagioenas cayennensis	1
2	26.06.2019	0.211086	-51.2857	20	Patagioenas cayennensis	2
2	26.06.2019	0.211086	-51.2857	20	Percnostola rufifrons	1
2	26.06.2019	0.211086	-51.2857	20	Phaethornis ruber	1
2	26.06.2019	0.211086	-51.2857	20	Piaya cayana	1
2	26.06.2019	0.211086	-51.2857	20	Ramphocelus carbo	1
2	26.06.2019	0.211086	-51.2857	20	Ramphocelus carbo	2
2	26.06.2019	0.211086	-51.2857	20	Thraupis episcopus	1
2	26.06.2019	0.211086	-51.2857	20	Thraupis palmarum	1
2	26.06.2019	0.211086	-51.2857	20	Tolmomyias flaviventris	1
2	26.06.2019	0.211086	-51.2857	20	Turdus leucomelas	1
2	26.06.2019	0.211086	-51.2857	20	Turdus leucomelas	2
2	26.06.2019	0.284669	-51.1137	23	Celeus flavus	3
2	26.06.2019	0.284669	-51.1137	23	Cercomacroides tyrannina	2
2	26.06.2019	0.284669	-51.1137	23	Coereba flaveola	1
2	26.06.2019	0.284669	-51.1137	23	Elaenia flavogaster	1
2	26.06.2019	0.284669	-51.1137	23	Lophotriccus galeatus	1
2	26.06.2019	0.284669	-51.1137	23	Lophotriccus galeatus	1
2	26.06.2019	0.284669	-51.1137	23	Megarynchus pitangua	1
2	26.06.2019	0.284669	-51.1137	23	Momotus momota	2
2	26.06.2019	0.284669	-51.1137	23	Myiarchus tyrannulus	1
2	26.06.2019	0.284669	-51.1137	23	Myiopagis flavivertex	1
2	26.06.2019	0.284669	-51.1137	23	Myrmotherula axillaris	1
2	26.06.2019	0.284669	-51.1137	23	Phaethornis ruber	1
2	26.06.2019	0.284669	-51.1137	23	Phaethornis ruber	1
2	26.06.2019	0.284669	-51.1137	23	Pipra aureola	2
2	26.06.2019	0.284669	-51.1137	23	Pipra aureola	2
2	26.06.2019	0.284669	-51.1137	23	Polioptila plumbea	1
2	26.06.2019	0.284669	-51.1137	23	Ramphocelus carbo	2
2	26.06.2019	0.284669	-51.1137	23	Ramphocelus carbo	1
2	26.06.2019	0.284669	-51.1137	23	Thraupis palmarum	1
2	26.06.2019	0.284669	-51.1137	23	Thraupis palmarum	1
2	26.06.2019	0.284669	-51.1137	23	Tolmomyias poliocephalus	1
2	26.06.2019	0.284669	-51.1137	23	Turdus leucomelas	1
2	26.06.2019	0.284669	-51.1137	23	Vireo chivi	1
2	26.06.2019	0.284669	-51.1137	23	Vireo chivi	1
2	26.06.2019	0.284669	-51.1137	23	Xiphorhynchus guttatus	1
2	26.06.2019	0.307689	-51.1038	24	Cantorchilus leucotis	1
2	26.06.2019	0.307689	-51.1038	24	Cantorchilus leucotis	1
2	26.06.2019	0.307689	-51.1038	24	Cyclarhis gujanensis	1
2	26.06.2019	0.307689	-51.1038	24	Lophotriccus galeatus	1
2	26.06.2019	0.307689	-51.1038	24	Myiarchus ferox	1
2	26.06.2019	0.307689	-51.1038	24	Myiopagis gaimardii	2
2	26.06.2019	0.307689	-51.1038	24	Myrmeciza longipes	1
2	26.06.2019	0.307689	-51.1038	24	Phaethornis ruber	1
2	26.06.2019	0.307689	-51.1038	24	Polioptila plumbea	1
2	26.06.2019	0.307689	-51.1038	24	Ramphocelus carbo	2
2	26.06.2019	0.307689	-51.1038	24	Trogon viridis	2
2	26.06.2019	0.307689	-51.1038	24	Vireo chivi	1
2	27.06.2019	0.148622	-51.1111	3	Chiroxiphia pareola	1
2	27.06.2019	0.148622	-51.1111	3	Cyclarhis gujanensis	2
2	27.06.2019	0.148622	-51.1111	3	Cyclarhis gujanensis	1
2	27.06.2019	0.148622	-51.1111	3	Leptotila rufaxilla	1
2	27.06.2019	0.148622	-51.1111	3	Lophotriccus galeatus	1
2	27.06.2019	0.148622	-51.1111	3	Lophotriccus galeatus	1
2	27.06.2019	0.148622	-51.1111	3	Myiozetetes cayanensis	1
2	27.06.2019	0.148622	-51.1111	3	Myiozetetes cayanensis	1
2	27.06.2019	0.148622	-51.1111	3	Ramphocelus carbo	1
2	27.06.2019	0.148622	-51.1111	3	Thamnophilus punctatus	1
2	27.06.2019	0.148622	-51.1111	3	Thamnophilus punctatus	1
2	27.06.2019	0.148622	-51.1111	3	Thamnophilus punctatus	1
2	27.06.2019	0.148622	-51.1111	3	Thraupis episcopus	1
2	27.06.2019	0.148622	-51.1111	3	Thraupis palmarum	1
2	27.06.2019	0.148622	-51.1111	3	Tolmomyias flaviventris	1
2	27.06.2019	0.148622	-51.1111	3	Turdus leucomelas	3
2	27.06.2019	0.148622	-51.1111	3	Turdus leucomelas	1
2	27.06.2019	0.148622	-51.1111	3	Xiphorhynchus guttatus	1
2	27.06.2019	0.335358	-50.9457	18	Cyclarhis gujanensis	1
2	27.06.2019	0.335358	-50.9457	18	Dendrocincla fuliginosa	1
2	27.06.2019	0.335358	-50.9457	18	Dendroplex picus	1
2	27.06.2019	0.335358	-50.9457	18	Elaenia flavogaster	1
2	27.06.2019	0.335358	-50.9457	18	Elaenia flavogaster	1
2	27.06.2019	0.335358	-50.9457	18	Formicivora grisea	1
2	27.06.2019	0.335358	-50.9457	18	Leptotila rufaxilla	1
2	27.06.2019	0.335358	-50.9457	18	Lophotriccus galeatus	1
2	27.06.2019	0.335358	-50.9457	18	Lophotriccus galeatus	2
2	27.06.2019	0.335358	-50.9457	18	Megarynchus pitangua	1
2	27.06.2019	0.335358	-50.9457	18	Myiarchus tyrannulus	2
2	27.06.2019	0.335358	-50.9457	18	Myiarchus tyrannulus	2
2	27.06.2019	0.335358	-50.9457	18	Myiopagis gaimardii	1
2	27.06.2019	0.335358	-50.9457	18	Myiopagis gaimardii	1
2	27.06.2019	0.335358	-50.9457	18	Myiozetetes cayanensis	1
2	27.06.2019	0.335358	-50.9457	18	Myrmotherula axillaris	1
2	27.06.2019	0.335358	-50.9457	18	Pachyramphus polychopterus	1
2	27.06.2019	0.335358	-50.9457	18	Phaethornis ruber	1
2	27.06.2019	0.335358	-50.9457	18	Polioptila plumbea	1
2	27.06.2019	0.335358	-50.9457	18	Polioptila plumbea	1
2	27.06.2019	0.335358	-50.9457	18	Thamnophilus punctatus	1
2	27.06.2019	0.335358	-50.9457	18	Tolmomyias flaviventris	1
2	27.06.2019	0.335358	-50.9457	18	Tolmomyias flaviventris	1
2	27.06.2019	0.335358	-50.9457	18	Tolmomyias flaviventris	1
2	27.06.2019	0.335358	-50.9457	18	Turdus leucomelas	1
2	27.06.2019	0.335358	-50.9457	18	Tyrannopsis sulphurea	2
2	27.06.2019	0.335358	-50.9457	18	Vireo chivi	1
2	27.06.2019	0.335358	-50.9457	18	Vireo chivi	2
2	27.06.2019	0.335358	-50.9457	18	Vireo chivi	1
2	27.06.2019	0.335358	-50.9457	18	Xiphorhynchus guttatus	1
2	27.06.2019	0.346242	-51.2031	25	Attila cinnamomeus	1
2	27.06.2019	0.346242	-51.2031	25	Bucco tamatia	1
2	27.06.2019	0.346242	-51.2031	25	Cantorchilus leucotis	1
2	27.06.2019	0.346242	-51.2031	25	Chiroxiphia pareola	2
2	27.06.2019	0.346242	-51.2031	25	Coereba flaveola	1
2	27.06.2019	0.346242	-51.2031	25	Cyanerpes cyaneus	2
2	27.06.2019	0.346242	-51.2031	25	Cyclarhis gujanensis	1
2	27.06.2019	0.346242	-51.2031	25	Dendrocincla fuliginosa	1
2	27.06.2019	0.346242	-51.2031	25	Glyphorynchus spirurus	1
2	27.06.2019	0.346242	-51.2031	25	Glyphorynchus spirurus	1
2	27.06.2019	0.346242	-51.2031	25	Hemithraupis guira	2
2	27.06.2019	0.346242	-51.2031	25	Myiarchus tyrannulus	1
2	27.06.2019	0.346242	-51.2031	25	Myiopagis gaimardii	1
2	27.06.2019	0.346242	-51.2031	25	Myiozetetes cayanensis	2
2	27.06.2019	0.346242	-51.2031	25	Myrmophylax atrothorax	2
2	27.06.2019	0.346242	-51.2031	25	Phaethornis ruber	1
2	27.06.2019	0.346242	-51.2031	25	Phaethornis ruber	1
2	27.06.2019	0.346242	-51.2031	25	Pipra aureola	1
2	27.06.2019	0.346242	-51.2031	25	Pipra aureola	1
2	27.06.2019	0.346242	-51.2031	25	Ramphocelus carbo	3
2	27.06.2019	0.346242	-51.2031	25	Tangara mexicana	2
2	27.06.2019	0.346242	-51.2031	25	Tityra semifasciata	1
2	27.06.2019	0.346242	-51.2031	25	Todirostrum pictum	1
2	27.06.2019	0.346242	-51.2031	25	Trogon viridis	1
2	27.06.2019	0.346242	-51.2031	25	Trogon viridis	1
2	27.06.2019	0.346242	-51.2031	25	Trogon viridis	2
2	27.06.2019	0.346242	-51.2031	25	Turdus leucomelas	1
2	27.06.2019	0.346242	-51.2031	25	Vireo chivi	1
2	27.06.2019	0.346242	-51.2031	25	Xiphorhynchus guttatus	1
2	27.06.2019	0.362367	-51.1784	26	Cercomacroides tyrannina	1
2	27.06.2019	0.362367	-51.1784	26	Coereba flaveola	1
2	27.06.2019	0.362367	-51.1784	26	Cyclarhis gujanensis	1
2	27.06.2019	0.362367	-51.1784	26	Myiopagis flavivertex	1
2	27.06.2019	0.362367	-51.1784	26	Myiopagis gaimardii	1
2	27.06.2019	0.362367	-51.1784	26	Percnostola rufifrons	1
2	27.06.2019	0.362367	-51.1784	26	Phaethornis ruber	1
2	27.06.2019	0.362367	-51.1784	26	Phaethornis ruber	1
2	27.06.2019	0.362367	-51.1784	26	Todirostrum cinereum	1
2	27.06.2019	0.362367	-51.1784	26	Trogon viridis	1
2	27.06.2019	0.362367	-51.1784	26	Vireo chivi	1
2	27.06.2019	0.362367	-51.1784	26	Vireo chivi	1
2	27.06.2019	0.362367	-51.1784	26	Xiphorhynchus guttatus	1
3	25.07.2019	0.0984611	-51.1073	1	Attila cinnamomeus	2
3	25.07.2019	0.0984611	-51.1073	1	Bucco tamatia	2
3	25.07.2019	0.0984611	-51.1073	1	Cantorchilus leucotis	1
3	25.07.2019	0.0984611	-51.1073	1	Chiroxiphia pareola	1
3	25.07.2019	0.0984611	-51.1073	1	Crypturellus soui	1
3	25.07.2019	0.0984611	-51.1073	1	Crypturellus soui	2
3	25.07.2019	0.0984611	-51.1073	1	Cyclarhis gujanensis	1
3	25.07.2019	0.0984611	-51.1073	1	Dendrocincla fuliginosa	1
3	25.07.2019	0.0984611	-51.1073	1	Dendroplex picus	1
3	25.07.2019	0.0984611	-51.1073	1	Galbula galbula	1
3	25.07.2019	0.0984611	-51.1073	1	Hylophilus pectoralis	1
3	25.07.2019	0.0984611	-51.1073	1	Hylophilus pectoralis	1
3	25.07.2019	0.0984611	-51.1073	1	Lophotriccus galeatus	2
3	25.07.2019	0.0984611	-51.1073	1	Myrmeciza longipes	1
3	25.07.2019	0.0984611	-51.1073	1	Ortalis motmot	2
3	25.07.2019	0.0984611	-51.1073	1	Pachyramphus polychopterus	1
3	25.07.2019	0.0984611	-51.1073	1	Pachyramphus polychopterus	1
3	25.07.2019	0.0984611	-51.1073	1	Ramphocelus carbo	2
3	25.07.2019	0.0984611	-51.1073	1	Sclateria naevia	1
3	25.07.2019	0.0984611	-51.1073	1	Thamnophilus doliatus	1
3	25.07.2019	0.0984611	-51.1073	1	Thamnophilus punctatus	2
3	25.07.2019	0.0984611	-51.1073	1	Thamnophilus punctatus	1
3	25.07.2019	0.0984611	-51.1073	1	Tolmomyias flaviventris	1
3	25.07.2019	0.0984611	-51.1073	1	Tolmomyias flaviventris	1
3	25.07.2019	0.0984611	-51.1073	1	Turdus leucomelas	1
3	25.07.2019	0.0984611	-51.1073	1	Vireo chivi	2
3	25.07.2019	0.0984611	-51.1073	1	Xiphorhynchus guttatus	1
3	25.07.2019	0.109725	-51.069	2	Cantorchilus leucotis	1
3	25.07.2019	0.109725	-51.069	2	Cantorchilus leucotis	1
3	25.07.2019	0.109725	-51.069	2	Dendroplex picus	1
3	25.07.2019	0.109725	-51.069	2	Formicivora grisea	1
3	25.07.2019	0.109725	-51.069	2	Formicivora grisea	1
3	25.07.2019	0.109725	-51.069	2	Glyphorynchus spirurus	1
3	25.07.2019	0.109725	-51.069	2	Hylophilus pectoralis	1
3	25.07.2019	0.109725	-51.069	2	Leptotila rufaxilla	1
3	25.07.2019	0.109725	-51.069	2	Lophotriccus galeatus	1
3	25.07.2019	0.109725	-51.069	2	Myiozetetes cayanensis	1
3	25.07.2019	0.109725	-51.069	2	Ortalis motmot	2
3	25.07.2019	0.109725	-51.069	2	Phaethornis ruber	2
3	25.07.2019	0.109725	-51.069	2	Phaethornis ruber	1
3	25.07.2019	0.109725	-51.069	2	Ramphocelus carbo	2
3	25.07.2019	0.109725	-51.069	2	Ramphocelus carbo	2
3	25.07.2019	0.109725	-51.069	2	Thamnophilus punctatus	1
3	25.07.2019	0.109725	-51.069	2	Thraupis palmarum	1
3	25.07.2019	0.109725	-51.069	2	Thraupis palmarum	1
3	25.07.2019	0.109725	-51.069	2	Thraupis palmarum	1
3	25.07.2019	0.109725	-51.069	2	Tolmomyias flaviventris	1
3	25.07.2019	0.109725	-51.069	2	Tolmomyias flaviventris	1
3	25.07.2019	0.109725	-51.069	2	Turdus leucomelas	1
3	25.07.2019	0.109725	-51.069	2	Turdus leucomelas	1
3	25.07.2019	0.109725	-51.069	2	Xiphorhynchus guttatus	1
3	25.07.2019	0.19235	-51.0193	9	Attila cinnamomeus	1
3	25.07.2019	0.19235	-51.0193	9	Cercomacroides tyrannina	1
3	25.07.2019	0.19235	-51.0193	9	Cercomacroides tyrannina	1
3	25.07.2019	0.19235	-51.0193	9	Coereba flaveola	1
3	25.07.2019	0.19235	-51.0193	9	Dacnis cayana	1
3	25.07.2019	0.19235	-51.0193	9	Dryocopus lineatus	1
3	25.07.2019	0.19235	-51.0193	9	Lophotriccus galeatus	1
3	25.07.2019	0.19235	-51.0193	9	Myiarchus tyrannulus	1
3	25.07.2019	0.19235	-51.0193	9	Myiopagis gaimardii	1
3	25.07.2019	0.19235	-51.0193	9	Myiozetetes cayanensis	2
3	25.07.2019	0.19235	-51.0193	9	Pachyramphus polychopterus	1
3	25.07.2019	0.19235	-51.0193	9	Pipra aureola	1
3	25.07.2019	0.19235	-51.0193	9	Polioptila plumbea	1
3	25.07.2019	0.19235	-51.0193	9	Ramphocelus carbo	1
3	25.07.2019	0.19235	-51.0193	9	Sclateria naevia	1
3	25.07.2019	0.19235	-51.0193	9	Tangara mexicana	1
3	25.07.2019	0.19235	-51.0193	9	Thamnophilus doliatus	1
3	25.07.2019	0.19235	-51.0193	9	Thamnophilus punctatus	1
3	25.07.2019	0.19235	-51.0193	9	Thamnophilus punctatus	1
3	25.07.2019	0.19235	-51.0193	9	Tolmomyias flaviventris	1
3	25.07.2019	0.19235	-51.0193	9	Tolmomyias flaviventris	1
3	25.07.2019	0.19235	-51.0193	9	Trogon viridis	1
3	25.07.2019	0.19235	-51.0193	9	Turdus leucomelas	1
3	25.07.2019	0.19235	-51.0193	9	Turdus leucomelas	1
3	25.07.2019	0.19235	-51.0193	9	Tyrannulus elatus	2
3	25.07.2019	0.19235	-51.0193	9	Vireo chivi	2
3	25.07.2019	0.242389	-50.9497	12	Cantorchilus leucotis	1
3	25.07.2019	0.242389	-50.9497	12	Cercomacroides tyrannina	1
3	25.07.2019	0.242389	-50.9497	12	Coccycua minuta	2
3	25.07.2019	0.242389	-50.9497	12	Coereba flaveola	1
3	25.07.2019	0.242389	-50.9497	12	Coereba flaveola	1
3	25.07.2019	0.242389	-50.9497	12	Crypturellus soui	1
3	25.07.2019	0.242389	-50.9497	12	Galbula galbula	1
3	25.07.2019	0.242389	-50.9497	12	Galbula galbula	1
3	25.07.2019	0.242389	-50.9497	12	Hylophilus pectoralis	1
3	25.07.2019	0.242389	-50.9497	12	Lophotriccus galeatus	1
3	25.07.2019	0.242389	-50.9497	12	Lophotriccus galeatus	1
3	25.07.2019	0.242389	-50.9497	12	Lophotriccus galeatus	1
3	25.07.2019	0.242389	-50.9497	12	Momotus momota	1
3	25.07.2019	0.242389	-50.9497	12	Myiopagis gaimardii	1
3	25.07.2019	0.242389	-50.9497	12	Myiozetetes cayanensis	1
3	25.07.2019	0.242389	-50.9497	12	Myiozetetes cayanensis	1
3	25.07.2019	0.242389	-50.9497	12	Patagioenas cayennensis	1
3	25.07.2019	0.242389	-50.9497	12	Phaethornis ruber	1
3	25.07.2019	0.242389	-50.9497	12	Polioptila plumbea	1
3	25.07.2019	0.242389	-50.9497	12	Polioptila plumbea	1
3	25.07.2019	0.242389	-50.9497	12	Ramphocelus carbo	1
3	25.07.2019	0.242389	-50.9497	12	Ramphocelus carbo	1
3	25.07.2019	0.242389	-50.9497	12	Ramphocelus carbo	3
3	25.07.2019	0.242389	-50.9497	12	Thraupis episcopus	1
3	25.07.2019	0.242389	-50.9497	12	Thraupis episcopus	1
3	25.07.2019	0.242389	-50.9497	12	Thraupis palmarum	2
3	25.07.2019	0.242389	-50.9497	12	Tolmomyias flaviventris	1
3	25.07.2019	0.242389	-50.9497	12	Tolmomyias flaviventris	1
3	25.07.2019	0.242389	-50.9497	12	Turdus leucomelas	1
3	25.07.2019	0.242389	-50.9497	12	Turdus leucomelas	1
3	25.07.2019	0.254658	-50.9517	14	Attila cinnamomeus	1
3	25.07.2019	0.254658	-50.9517	14	Chlorestes notata	1
3	25.07.2019	0.254658	-50.9517	14	Crypturellus soui	1
3	25.07.2019	0.254658	-50.9517	14	Dendroplex picus	1
3	25.07.2019	0.254658	-50.9517	14	Dryocopus lineatus	2
3	25.07.2019	0.254658	-50.9517	14	Leptotila rufaxilla	2
3	25.07.2019	0.254658	-50.9517	14	Lophotriccus galeatus	1
3	25.07.2019	0.254658	-50.9517	14	Megarynchus pitangua	1
3	25.07.2019	0.254658	-50.9517	14	Myiozetetes cayanensis	1
3	25.07.2019	0.254658	-50.9517	14	Ortalis motmot	3
3	25.07.2019	0.254658	-50.9517	14	Phaethornis ruber	1
3	25.07.2019	0.254658	-50.9517	14	Phaethornis ruber	1
3	25.07.2019	0.254658	-50.9517	14	Pipra aureola	2
3	25.07.2019	0.254658	-50.9517	14	Ramphocelus carbo	1
3	25.07.2019	0.254658	-50.9517	14	Thraupis palmarum	1
3	25.07.2019	0.254658	-50.9517	14	Tolmomyias flaviventris	1
3	25.07.2019	0.254658	-50.9517	14	Turdus leucomelas	1
3	25.07.2019	0.254658	-50.9517	14	Xiphorhynchus guttatus	1
3	25.07.2019	0.282531	-50.9539	17	Attila cinnamomeus	1
3	25.07.2019	0.282531	-50.9539	17	Campephilus melanoleucos	1
3	25.07.2019	0.282531	-50.9539	17	Celeus flavus	2
3	25.07.2019	0.282531	-50.9539	17	Crypturellus erythropus	1
3	25.07.2019	0.282531	-50.9539	17	Crypturellus erythropus	1
3	25.07.2019	0.282531	-50.9539	17	Glyphorynchus spirurus	1
3	25.07.2019	0.282531	-50.9539	17	Myrmotherula axillaris	1
3	25.07.2019	0.282531	-50.9539	17	Patagioenas cayennensis	1
3	25.07.2019	0.282531	-50.9539	17	Phaethornis ruber	1
3	25.07.2019	0.282531	-50.9539	17	Thamnophilus punctatus	1
3	25.07.2019	0.282531	-50.9539	17	Thraupis episcopus	1
3	25.07.2019	0.282531	-50.9539	17	Trogon viridis	1
3	25.07.2019	0.282531	-50.9539	17	Xiphorhynchus guttatus	1
3	25.07.2019	0.282531	-50.9539	17	Xiphorhynchus guttatus	1
3	26.07.2019	0.224475	-51.0302	10	Attila cinnamomeus	1
3	26.07.2019	0.224475	-51.0302	10	Bucco tamatia	1
3	26.07.2019	0.224475	-51.0302	10	Campephilus melanoleucos	1
3	26.07.2019	0.224475	-51.0302	10	Cantorchilus leucotis	1
3	26.07.2019	0.224475	-51.0302	10	Coereba flaveola	1
3	26.07.2019	0.224475	-51.0302	10	Coereba flaveola	1
3	26.07.2019	0.224475	-51.0302	10	Cyclarhis gujanensis	1
3	26.07.2019	0.224475	-51.0302	10	Dryocopus lineatus	1
3	26.07.2019	0.224475	-51.0302	10	Leptotila rufaxilla	1
3	26.07.2019	0.224475	-51.0302	10	Myiozetetes cayanensis	1
3	26.07.2019	0.224475	-51.0302	10	Phaethornis ruber	1
3	26.07.2019	0.224475	-51.0302	10	Phaethornis ruber	1
3	26.07.2019	0.224475	-51.0302	10	Tolmomyias flaviventris	1
3	26.07.2019	0.224475	-51.0302	10	Tolmomyias flaviventris	1
3	26.07.2019	0.224475	-51.0302	10	Turdus leucomelas	1
3	26.07.2019	0.224475	-51.0302	10	Vireo chivi	1
3	26.07.2019	0.224475	-51.0302	10	Vireo chivi	1
3	26.07.2019	0.224475	-51.0302	10	Xiphorhynchus guttatus	1
3	26.07.2019	0.224475	-51.0302	10	Xiphorhynchus guttatus	1
3	27.07.2019	0.232511	-50.9929	11	Attila cinnamomeus	1
3	27.07.2019	0.232511	-50.9929	11	Cantorchilus leucotis	1
3	27.07.2019	0.232511	-50.9929	11	Cercomacroides tyrannina	2
3	27.07.2019	0.232511	-50.9929	11	Coereba flaveola	1
3	27.07.2019	0.232511	-50.9929	11	Cyclarhis gujanensis	1
3	27.07.2019	0.232511	-50.9929	11	Cyclarhis gujanensis	1
3	27.07.2019	0.232511	-50.9929	11	Elaenia flavogaster	1
3	27.07.2019	0.232511	-50.9929	11	Elaenia flavogaster	1
3	27.07.2019	0.232511	-50.9929	11	Euphonia chlorotica	1
3	27.07.2019	0.232511	-50.9929	11	Galbula galbula	1
3	27.07.2019	0.232511	-50.9929	11	Glyphorynchus spirurus	1
3	27.07.2019	0.232511	-50.9929	11	Hylophilus pectoralis	1
3	27.07.2019	0.232511	-50.9929	11	Hylophilus pectoralis	1
3	27.07.2019	0.232511	-50.9929	11	Leptotila rufaxilla	2
3	27.07.2019	0.232511	-50.9929	11	Lophotriccus galeatus	1
3	27.07.2019	0.232511	-50.9929	11	Lophotriccus galeatus	1
3	27.07.2019	0.232511	-50.9929	11	Myiopagis gaimardii	1
3	27.07.2019	0.232511	-50.9929	11	Myiopagis gaimardii	1
3	27.07.2019	0.232511	-50.9929	11	Myiozetetes cayanensis	1
3	27.07.2019	0.232511	-50.9929	11	Myrmotherula axillaris	1
3	27.07.2019	0.232511	-50.9929	11	Pachyramphus polychopterus	1
3	27.07.2019	0.232511	-50.9929	11	Pachyramphus polychopterus	1
3	27.07.2019	0.232511	-50.9929	11	Phaethornis ruber	1
3	27.07.2019	0.232511	-50.9929	11	Polioptila plumbea	1
3	27.07.2019	0.232511	-50.9929	11	Ramphocelus carbo	4
3	27.07.2019	0.232511	-50.9929	11	Sclateria naevia	1
3	27.07.2019	0.232511	-50.9929	11	Thamnophilus doliatus	1
3	27.07.2019	0.232511	-50.9929	11	Thamnophilus punctatus	2
3	27.07.2019	0.232511	-50.9929	11	Thamnophilus punctatus	2
3	27.07.2019	0.232511	-50.9929	11	Thraupis episcopus	2
3	27.07.2019	0.232511	-50.9929	11	Tolmomyias flaviventris	1
3	27.07.2019	0.232511	-50.9929	11	Tolmomyias flaviventris	1
3	27.07.2019	0.232511	-50.9929	11	Turdus leucomelas	1
3	27.07.2019	0.232511	-50.9929	11	Turdus leucomelas	1
3	27.07.2019	0.232511	-50.9929	11	Tyrannopsis sulphurea	1
3	27.07.2019	0.232511	-50.9929	11	Vireo chivi	1
3	27.07.2019	0.232511	-50.9929	11	Vireo chivi	1
3	27.07.2019	0.232511	-50.9929	11	Xiphorhynchus guttatus	1
3	27.07.2019	0.247731	-51.0034	13	Attila cinnamomeus	1
3	27.07.2019	0.247731	-51.0034	13	Cercomacroides tyrannina	1
3	27.07.2019	0.247731	-51.0034	13	Chlorestes notata	1
3	27.07.2019	0.247731	-51.0034	13	Coereba flaveola	1
3	27.07.2019	0.247731	-51.0034	13	Cyclarhis gujanensis	1
3	27.07.2019	0.247731	-51.0034	13	Cyclarhis gujanensis	1
3	27.07.2019	0.247731	-51.0034	13	Dacnis cayana	1
3	27.07.2019	0.247731	-51.0034	13	Dendroplex picus	1
3	27.07.2019	0.247731	-51.0034	13	Galbula galbula	1
3	27.07.2019	0.247731	-51.0034	13	Glyphorynchus spirurus	1
3	27.07.2019	0.247731	-51.0034	13	Hylophilus pectoralis	1
3	27.07.2019	0.247731	-51.0034	13	Megarynchus pitangua	2
3	27.07.2019	0.247731	-51.0034	13	Megarynchus pitangua	1
3	27.07.2019	0.247731	-51.0034	13	Myiopagis gaimardii	1
3	27.07.2019	0.247731	-51.0034	13	Phaethornis ruber	1
3	27.07.2019	0.247731	-51.0034	13	Phaethornis ruber	1
3	27.07.2019	0.247731	-51.0034	13	Phaethornis ruber	1
3	27.07.2019	0.247731	-51.0034	13	Psarocolius viridis	1
3	27.07.2019	0.247731	-51.0034	13	Thamnophilus punctatus	1
3	27.07.2019	0.247731	-51.0034	13	Todirostrum pictum	1
3	27.07.2019	0.247731	-51.0034	13	Tolmomyias flaviventris	1
3	27.07.2019	0.247731	-51.0034	13	Tolmomyias flaviventris	1
3	27.07.2019	0.247731	-51.0034	13	Tolmomyias flaviventris	1
3	27.07.2019	0.271042	-51.0131	16	Amazilia fimbriata	1
3	27.07.2019	0.271042	-51.0131	16	Cantorchilus leucotis	1
3	27.07.2019	0.271042	-51.0131	16	Coccycua minuta	1
3	27.07.2019	0.271042	-51.0131	16	Cyclarhis gujanensis	1
3	27.07.2019	0.271042	-51.0131	16	Dendroplex picus	1
3	27.07.2019	0.271042	-51.0131	16	Dendroplex picus	1
3	27.07.2019	0.271042	-51.0131	16	Elaenia flavogaster	1
3	27.07.2019	0.271042	-51.0131	16	Formicivora grisea	1
3	27.07.2019	0.271042	-51.0131	16	Formicivora grisea	1
3	27.07.2019	0.271042	-51.0131	16	Galbula galbula	1
3	27.07.2019	0.271042	-51.0131	16	Leptotila rufaxilla	1
3	27.07.2019	0.271042	-51.0131	16	Lophotriccus galeatus	1
3	27.07.2019	0.271042	-51.0131	16	Megarynchus pitangua	1
3	27.07.2019	0.271042	-51.0131	16	Megarynchus pitangua	1
3	27.07.2019	0.271042	-51.0131	16	Myiarchus tyrannulus	1
3	27.07.2019	0.271042	-51.0131	16	Myiozetetes cayanensis	1
3	27.07.2019	0.271042	-51.0131	16	Myiozetetes cayanensis	1
3	27.07.2019	0.271042	-51.0131	16	Patagioenas cayennensis	1
3	27.07.2019	0.271042	-51.0131	16	Phaethornis ruber	1
3	27.07.2019	0.271042	-51.0131	16	Piaya cayana	1
3	27.07.2019	0.271042	-51.0131	16	Picumnus cirratus	1
3	27.07.2019	0.271042	-51.0131	16	Thamnophilus doliatus	2
3	27.07.2019	0.271042	-51.0131	16	Thamnophilus punctatus	1
3	27.07.2019	0.271042	-51.0131	16	Thamnophilus punctatus	1
3	27.07.2019	0.271042	-51.0131	16	Tolmomyias flaviventris	1
3	27.07.2019	0.271042	-51.0131	16	Turdus leucomelas	1
3	27.07.2019	0.271042	-51.0131	16	Tyrannulus elatus	1
3	27.07.2019	0.209761	-51.2517	19	Attila cinnamomeus	1
3	27.07.2019	0.209761	-51.2517	19	Campephilus melanoleucos	1
3	27.07.2019	0.209761	-51.2517	19	Chiroxiphia pareola	1
3	27.07.2019	0.209761	-51.2517	19	Coereba flaveola	1
3	27.07.2019	0.209761	-51.2517	19	Coereba flaveola	1
3	27.07.2019	0.209761	-51.2517	19	Conirostrum speciosum	2
3	27.07.2019	0.209761	-51.2517	19	Dacnis cayana	2
3	27.07.2019	0.209761	-51.2517	19	Galbula galbula	2
3	27.07.2019	0.209761	-51.2517	19	Leptotila verreauxi	2
3	27.07.2019	0.209761	-51.2517	19	Lophotriccus galeatus	1
3	27.07.2019	0.209761	-51.2517	19	Lophotriccus galeatus	1
3	27.07.2019	0.209761	-51.2517	19	Phaethornis ruber	1
3	27.07.2019	0.209761	-51.2517	19	Ramphocelus carbo	1
3	27.07.2019	0.209761	-51.2517	19	Ramphocelus carbo	1
3	27.07.2019	0.209761	-51.2517	19	Tangara mexicana	2
3	27.07.2019	0.209761	-51.2517	19	Thraupis episcopus	1
3	27.07.2019	0.209761	-51.2517	19	Thraupis episcopus	2
3	27.07.2019	0.209761	-51.2517	19	Turdus leucomelas	1
3	27.07.2019	0.211086	-51.2857	20	Cantorchilus leucotis	1
3	27.07.2019	0.211086	-51.2857	20	Coereba flaveola	1
3	27.07.2019	0.211086	-51.2857	20	Cyclarhis gujanensis	1
3	27.07.2019	0.211086	-51.2857	20	Dendrocincla fuliginosa	1
3	27.07.2019	0.211086	-51.2857	20	Icterus cayanensis	1
3	27.07.2019	0.211086	-51.2857	20	Lophotriccus galeatus	1
3	27.07.2019	0.211086	-51.2857	20	Megarynchus pitangua	1
3	27.07.2019	0.211086	-51.2857	20	Myiopagis gaimardii	1
3	27.07.2019	0.211086	-51.2857	20	Patagioenas cayennensis	1
3	27.07.2019	0.211086	-51.2857	20	Patagioenas cayennensis	1
3	27.07.2019	0.211086	-51.2857	20	Patagioenas cayennensis	1
3	27.07.2019	0.211086	-51.2857	20	Phaethornis ruber	1
3	27.07.2019	0.211086	-51.2857	20	Piaya cayana	1
3	27.07.2019	0.211086	-51.2857	20	Polioptila plumbea	1
3	27.07.2019	0.211086	-51.2857	20	Thraupis episcopus	1
3	27.07.2019	0.211086	-51.2857	20	Turdus leucomelas	1
3	27.07.2019	0.211086	-51.2857	20	Turdus leucomelas	2
3	28.07.2019	0.148622	-51.1111	3	Chiroxiphia pareola	1
3	28.07.2019	0.148622	-51.1111	3	Lophotriccus galeatus	1
3	28.07.2019	0.148622	-51.1111	3	Patagioenas cayennensis	1
3	28.07.2019	0.148622	-51.1111	3	Patagioenas cayennensis	1
3	28.07.2019	0.148622	-51.1111	3	Tangara mexicana	2
3	28.07.2019	0.148622	-51.1111	3	Tolmomyias flaviventris	1
3	28.07.2019	0.148622	-51.1111	3	Turdus leucomelas	1
3	28.07.2019	0.200672	-51.1047	8	Cyclarhis gujanensis	1
3	28.07.2019	0.200672	-51.1047	8	Dryocopus lineatus	1
3	28.07.2019	0.200672	-51.1047	8	Euphonia violacea	1
3	28.07.2019	0.200672	-51.1047	8	Euphonia violacea	4
3	28.07.2019	0.200672	-51.1047	8	Lophotriccus galeatus	1
3	28.07.2019	0.200672	-51.1047	8	Megarynchus pitangua	1
3	28.07.2019	0.200672	-51.1047	8	Pachyramphus polychopterus	1
3	28.07.2019	0.200672	-51.1047	8	Patagioenas cayennensis	1
3	28.07.2019	0.200672	-51.1047	8	Patagioenas speciosa	1
3	28.07.2019	0.200672	-51.1047	8	Piaya cayana	1
3	28.07.2019	0.200672	-51.1047	8	Pipra aureola	2
3	28.07.2019	0.200672	-51.1047	8	Thamnophilus punctatus	2
3	28.07.2019	0.200672	-51.1047	8	Thamnophilus punctatus	1
3	28.07.2019	0.200672	-51.1047	8	Tolmomyias flaviventris	2
3	28.07.2019	0.200672	-51.1047	8	Tolmomyias flaviventris	1
3	28.07.2019	0.200672	-51.1047	8	Tolmomyias flaviventris	1
3	28.07.2019	0.200672	-51.1047	8	Trogon viridis	1
3	28.07.2019	0.200672	-51.1047	8	Turdus nudigenis	1
3	28.07.2019	0.200672	-51.1047	8	Vireo chivi	1
3	28.07.2019	0.2263	-51.1081	21	Campephilus melanoleucos	1
3	28.07.2019	0.2263	-51.1081	21	Cantorchilus leucotis	1
3	28.07.2019	0.2263	-51.1081	21	Cantorchilus leucotis	1
3	28.07.2019	0.2263	-51.1081	21	Cercomacroides tyrannina	2
3	28.07.2019	0.2263	-51.1081	21	Cercomacroides tyrannina	1
3	28.07.2019	0.2263	-51.1081	21	Coereba flaveola	1
3	28.07.2019	0.2263	-51.1081	21	Coereba flaveola	1
3	28.07.2019	0.2263	-51.1081	21	Dendrocincla fuliginosa	1
3	28.07.2019	0.2263	-51.1081	21	Dryocopus lineatus	1
3	28.07.2019	0.2263	-51.1081	21	Leptotila rufaxilla	1
3	28.07.2019	0.2263	-51.1081	21	Lophotriccus galeatus	1
3	28.07.2019	0.2263	-51.1081	21	Momotus momota	1
3	28.07.2019	0.2263	-51.1081	21	Myiopagis gaimardii	1
3	28.07.2019	0.2263	-51.1081	21	Myiopagis gaimardii	1
3	28.07.2019	0.2263	-51.1081	21	Myrmotherula axillaris	1
3	28.07.2019	0.2263	-51.1081	21	Ortalis motmot	4
3	28.07.2019	0.2263	-51.1081	21	Ortalis motmot	5
3	28.07.2019	0.2263	-51.1081	21	Phaethornis ruber	1
3	28.07.2019	0.2263	-51.1081	21	Phaethornis ruber	1
3	28.07.2019	0.2263	-51.1081	21	Phaethornis ruber	1
3	28.07.2019	0.2263	-51.1081	21	Polioptila plumbea	1
3	28.07.2019	0.2263	-51.1081	21	Polioptila plumbea	1
3	28.07.2019	0.2263	-51.1081	21	Rhytipterna simplex	1
3	28.07.2019	0.2263	-51.1081	21	Rhytipterna simplex	1
3	28.07.2019	0.2263	-51.1081	21	Rhytipterna simplex	1
3	28.07.2019	0.2263	-51.1081	21	Sclateria naevia	1
3	28.07.2019	0.2263	-51.1081	21	Tangara mexicana	2
3	28.07.2019	0.2263	-51.1081	21	Taraba major	1
3	28.07.2019	0.2263	-51.1081	21	Thamnophilus punctatus	1
3	28.07.2019	0.2263	-51.1081	21	Thraupis episcopus	2
3	28.07.2019	0.2263	-51.1081	21	Todirostrum pictum	1
3	28.07.2019	0.2263	-51.1081	21	Todirostrum pictum	1
3	28.07.2019	0.2263	-51.1081	21	Tolmomyias flaviventris	1
3	28.07.2019	0.2263	-51.1081	21	Tolmomyias flaviventris	1
3	28.07.2019	0.2263	-51.1081	21	Turdus leucomelas	1
3	28.07.2019	0.2263	-51.1081	21	Vireo chivi	1
3	28.07.2019	0.2263	-51.1081	21	Vireo chivi	2
3	28.07.2019	0.2263	-51.1081	21	Vireo chivi	2
3	28.07.2019	0.2263	-51.1081	21	Xiphorhynchus guttatus	1
3	28.07.2019	0.243175	-51.1053	22	Coereba flaveola	1
3	28.07.2019	0.243175	-51.1053	22	Cyclarhis gujanensis	1
3	28.07.2019	0.243175	-51.1053	22	Dendrocincla fuliginosa	1
3	28.07.2019	0.243175	-51.1053	22	Euphonia violacea	1
3	28.07.2019	0.243175	-51.1053	22	Galbula galbula	1
3	28.07.2019	0.243175	-51.1053	22	Lophotriccus galeatus	1
3	28.07.2019	0.243175	-51.1053	22	Myiarchus tyrannulus	1
3	28.07.2019	0.243175	-51.1053	22	Myiopagis gaimardii	1
3	28.07.2019	0.243175	-51.1053	22	Myiopagis gaimardii	1
3	28.07.2019	0.243175	-51.1053	22	Myrmeciza longipes	1
3	28.07.2019	0.243175	-51.1053	22	Percnostola rufifrons	1
3	28.07.2019	0.243175	-51.1053	22	Phaethornis ruber	1
3	28.07.2019	0.243175	-51.1053	22	Pipra aureola	1
3	28.07.2019	0.243175	-51.1053	22	Psarocolius viridis	1
3	28.07.2019	0.243175	-51.1053	22	Thamnophilus punctatus	1
3	28.07.2019	0.243175	-51.1053	22	Tolmomyias flaviventris	1
3	28.07.2019	0.243175	-51.1053	22	Tolmomyias poliocephalus	2
3	28.07.2019	0.243175	-51.1053	22	Tolmomyias poliocephalus	1
3	28.07.2019	0.243175	-51.1053	22	Trogon viridis	1
3	28.07.2019	0.243175	-51.1053	22	Trogon viridis	1
3	28.07.2019	0.243175	-51.1053	22	Turdus leucomelas	1
3	28.07.2019	0.243175	-51.1053	22	Vireo chivi	2
3	28.07.2019	0.243175	-51.1053	22	Vireo chivi	1
3	28.07.2019	0.243175	-51.1053	22	Vireo chivi	1
3	29.07.2019	0.179603	-51.0856	6	Chiroxiphia pareola	1
3	29.07.2019	0.179603	-51.0856	6	Crypturellus soui	1
3	29.07.2019	0.179603	-51.0856	6	Cyclarhis gujanensis	1
3	29.07.2019	0.179603	-51.0856	6	Dendrocincla fuliginosa	1
3	29.07.2019	0.179603	-51.0856	6	Dendroplex picus	1
3	29.07.2019	0.179603	-51.0856	6	Galbula galbula	2
3	29.07.2019	0.179603	-51.0856	6	Lophotriccus galeatus	1
3	29.07.2019	0.179603	-51.0856	6	Myiarchus tyrannulus	1
3	29.07.2019	0.179603	-51.0856	6	Patagioenas cayennensis	1
3	29.07.2019	0.179603	-51.0856	6	Patagioenas speciosa	1
3	29.07.2019	0.179603	-51.0856	6	Pipra aureola	2
3	29.07.2019	0.179603	-51.0856	6	Pipra aureola	2
3	29.07.2019	0.179603	-51.0856	6	Thamnophilus punctatus	1
3	29.07.2019	0.179603	-51.0856	6	Thraupis palmarum	1
3	29.07.2019	0.179603	-51.0856	6	Todirostrum cinereum	1
3	29.07.2019	0.179603	-51.0856	6	Tolmomyias flaviventris	1
3	29.07.2019	0.179603	-51.0856	6	Tolmomyias flaviventris	1
3	29.07.2019	0.179603	-51.0856	6	Turdus leucomelas	1
3	29.07.2019	0.179603	-51.0856	6	Turdus leucomelas	1
3	29.07.2019	0.179603	-51.0856	6	Turdus leucomelas	1
3	29.07.2019	0.179603	-51.0856	6	Tyrannulus elatus	1
3	29.07.2019	0.179603	-51.0856	6	Xiphorhynchus guttatus	1
3	29.07.2019	0.263311	-51.0566	15	Amazilia fimbriata	1
3	29.07.2019	0.263311	-51.0566	15	Chiroxiphia pareola	1
3	29.07.2019	0.263311	-51.0566	15	Chiroxiphia pareola	1
3	29.07.2019	0.263311	-51.0566	15	Coereba flaveola	1
3	29.07.2019	0.263311	-51.0566	15	Crypturellus soui	2
3	29.07.2019	0.263311	-51.0566	15	Cyclarhis gujanensis	1
3	29.07.2019	0.263311	-51.0566	15	Cyclarhis gujanensis	2
3	29.07.2019	0.263311	-51.0566	15	Dendrocincla fuliginosa	1
3	29.07.2019	0.263311	-51.0566	15	Euphonia violacea	1
3	29.07.2019	0.263311	-51.0566	15	Formicivora grisea	1
3	29.07.2019	0.263311	-51.0566	15	Lophotriccus galeatus	1
3	29.07.2019	0.263311	-51.0566	15	Lophotriccus galeatus	1
3	29.07.2019	0.263311	-51.0566	15	Lophotriccus galeatus	1
3	29.07.2019	0.263311	-51.0566	15	Myrmotherula axillaris	1
3	29.07.2019	0.263311	-51.0566	15	Patagioenas cayennensis	1
3	29.07.2019	0.263311	-51.0566	15	Patagioenas cayennensis	2
3	29.07.2019	0.263311	-51.0566	15	Patagioenas cayennensis	1
3	29.07.2019	0.263311	-51.0566	15	Phaethornis ruber	1
3	29.07.2019	0.263311	-51.0566	15	Pipra aureola	1
3	29.07.2019	0.263311	-51.0566	15	Polioptila plumbea	1
3	29.07.2019	0.263311	-51.0566	15	Ramphocelus carbo	2
3	29.07.2019	0.263311	-51.0566	15	Sclateria naevia	1
3	29.07.2019	0.263311	-51.0566	15	Thamnophilus doliatus	1
3	29.07.2019	0.263311	-51.0566	15	Thamnophilus punctatus	1
3	29.07.2019	0.263311	-51.0566	15	Thraupis episcopus	2
3	29.07.2019	0.263311	-51.0566	15	Thraupis palmarum	2
3	29.07.2019	0.263311	-51.0566	15	Tolmomyias flaviventris	1
3	29.07.2019	0.263311	-51.0566	15	Tolmomyias flaviventris	1
3	29.07.2019	0.263311	-51.0566	15	Tolmomyias flaviventris	1
3	29.07.2019	0.263311	-51.0566	15	Trogon viridis	1
3	29.07.2019	0.263311	-51.0566	15	Trogon viridis	1
3	29.07.2019	0.263311	-51.0566	15	Turdus leucomelas	1
3	29.07.2019	0.263311	-51.0566	15	Vireo chivi	1
3	29.07.2019	0.263311	-51.0566	15	Vireo chivi	1
3	29.07.2019	0.263311	-51.0566	15	Vireo chivi	2
3	29.07.2019	0.263311	-51.0566	15	Xiphorhynchus guttatus	1
3	29.07.2019	0.284669	-51.1137	23	Amazilia fimbriata	2
3	29.07.2019	0.284669	-51.1137	23	Cyclarhis gujanensis	1
3	29.07.2019	0.284669	-51.1137	23	Cyclarhis gujanensis	1
3	29.07.2019	0.284669	-51.1137	23	Cyclarhis gujanensis	1
3	29.07.2019	0.284669	-51.1137	23	Dendroplex picus	1
3	29.07.2019	0.284669	-51.1137	23	Euphonia violacea	1
3	29.07.2019	0.284669	-51.1137	23	Lophotriccus galeatus	1
3	29.07.2019	0.284669	-51.1137	23	Lophotriccus galeatus	1
3	29.07.2019	0.284669	-51.1137	23	Megarynchus pitangua	1
3	29.07.2019	0.284669	-51.1137	23	Phaethornis ruber	1
3	29.07.2019	0.284669	-51.1137	23	Phaethornis ruber	1
3	29.07.2019	0.284669	-51.1137	23	Phaethornis ruber	1
3	29.07.2019	0.284669	-51.1137	23	Piaya cayana	1
3	29.07.2019	0.284669	-51.1137	23	Ramphocelus carbo	2
3	29.07.2019	0.284669	-51.1137	23	Tolmomyias flaviventris	1
3	29.07.2019	0.284669	-51.1137	23	Trogon viridis	1
3	29.07.2019	0.284669	-51.1137	23	Trogon viridis	1
3	29.07.2019	0.284669	-51.1137	23	Turdus leucomelas	1
3	29.07.2019	0.284669	-51.1137	23	Vireo chivi	1
3	29.07.2019	0.284669	-51.1137	23	Xiphorhynchus guttatus	1
3	29.07.2019	0.307689	-51.1038	24	Cantorchilus leucotis	1
3	29.07.2019	0.307689	-51.1038	24	Cercomacroides tyrannina	1
3	29.07.2019	0.307689	-51.1038	24	Coereba flaveola	1
3	29.07.2019	0.307689	-51.1038	24	Dendroplex picus	1
3	29.07.2019	0.307689	-51.1038	24	Euphonia violacea	1
3	29.07.2019	0.307689	-51.1038	24	Galbula galbula	1
3	29.07.2019	0.307689	-51.1038	24	Lophotriccus galeatus	1
3	29.07.2019	0.307689	-51.1038	24	Lophotriccus galeatus	1
3	29.07.2019	0.307689	-51.1038	24	Manacus manacus	1
3	29.07.2019	0.307689	-51.1038	24	Myiopagis gaimardii	1
3	29.07.2019	0.307689	-51.1038	24	Myrmeciza longipes	1
3	29.07.2019	0.307689	-51.1038	24	Myrmotherula axillaris	1
3	29.07.2019	0.307689	-51.1038	24	Myrmotherula axillaris	1
3	29.07.2019	0.307689	-51.1038	24	Nemosia pileata	2
3	29.07.2019	0.307689	-51.1038	24	Patagioenas cayennensis	1
3	29.07.2019	0.307689	-51.1038	24	Percnostola rufifrons	1
3	29.07.2019	0.307689	-51.1038	24	Phaethornis ruber	1
3	29.07.2019	0.307689	-51.1038	24	Pipra aureola	1
3	29.07.2019	0.307689	-51.1038	24	Polioptila plumbea	1
3	29.07.2019	0.307689	-51.1038	24	Polioptila plumbea	1
3	29.07.2019	0.307689	-51.1038	24	Sclateria naevia	1
3	29.07.2019	0.307689	-51.1038	24	Thamnophilus punctatus	2
3	29.07.2019	0.307689	-51.1038	24	Thamnophilus punctatus	1
3	29.07.2019	0.307689	-51.1038	24	Thraupis episcopus	1
3	29.07.2019	0.307689	-51.1038	24	Thraupis palmarum	2
3	29.07.2019	0.307689	-51.1038	24	Vireo chivi	1
3	30.07.2019	0.335358	-50.9457	18	Berlepschia rikeri	1
3	30.07.2019	0.335358	-50.9457	18	Cyclarhis gujanensis	1
3	30.07.2019	0.335358	-50.9457	18	Elaenia flavogaster	1
3	30.07.2019	0.335358	-50.9457	18	Leptotila rufaxilla	1
3	30.07.2019	0.335358	-50.9457	18	Lophotriccus galeatus	1
3	30.07.2019	0.335358	-50.9457	18	Lophotriccus galeatus	1
3	30.07.2019	0.335358	-50.9457	18	Lophotriccus galeatus	1
3	30.07.2019	0.335358	-50.9457	18	Myiopagis gaimardii	2
3	30.07.2019	0.335358	-50.9457	18	Myiopagis gaimardii	1
3	30.07.2019	0.335358	-50.9457	18	Pachyramphus polychopterus	1
3	30.07.2019	0.335358	-50.9457	18	Patagioenas cayennensis	1
3	30.07.2019	0.335358	-50.9457	18	Patagioenas cayennensis	1
3	30.07.2019	0.335358	-50.9457	18	Phaethornis ruber	1
3	30.07.2019	0.335358	-50.9457	18	Polioptila plumbea	1
3	30.07.2019	0.335358	-50.9457	18	Thamnophilus punctatus	1
3	30.07.2019	0.335358	-50.9457	18	Thraupis episcopus	1
3	30.07.2019	0.335358	-50.9457	18	Thraupis palmarum	1
3	30.07.2019	0.335358	-50.9457	18	Tolmomyias flaviventris	1
3	30.07.2019	0.335358	-50.9457	18	Tolmomyias flaviventris	1
3	30.07.2019	0.335358	-50.9457	18	Tolmomyias flaviventris	1
3	30.07.2019	0.335358	-50.9457	18	Turdus leucomelas	1
3	30.07.2019	0.335358	-50.9457	18	Tyrannulus elatus	1
3	30.07.2019	0.335358	-50.9457	18	Vireo chivi	1
3	30.07.2019	0.335358	-50.9457	18	Vireo chivi	1
3	30.07.2019	0.335358	-50.9457	18	Vireo chivi	2
3	30.07.2019	0.346242	-51.2031	25	Attila cinnamomeus	2
3	30.07.2019	0.346242	-51.2031	25	Chlorestes notata	1
3	30.07.2019	0.346242	-51.2031	25	Coereba flaveola	1
3	30.07.2019	0.346242	-51.2031	25	Myiarchus tyrannulus	1
3	30.07.2019	0.346242	-51.2031	25	Myiopagis gaimardii	1
3	30.07.2019	0.346242	-51.2031	25	Myiopagis gaimardii	1
3	30.07.2019	0.346242	-51.2031	25	Phaethornis ruber	1
3	30.07.2019	0.346242	-51.2031	25	Phaethornis ruber	2
3	30.07.2019	0.346242	-51.2031	25	Ramphocelus carbo	3
3	30.07.2019	0.346242	-51.2031	25	Sclateria naevia	1
3	30.07.2019	0.346242	-51.2031	25	Thraupis episcopus	1
3	30.07.2019	0.346242	-51.2031	25	Thraupis palmarum	1
3	30.07.2019	0.346242	-51.2031	25	Tityra semifasciata	2
3	30.07.2019	0.346242	-51.2031	25	Todirostrum pictum	1
3	30.07.2019	0.346242	-51.2031	25	Tolmomyias flaviventris	1
3	30.07.2019	0.346242	-51.2031	25	Trogon violaceus	2
3	30.07.2019	0.346242	-51.2031	25	Trogon viridis	1
3	30.07.2019	0.346242	-51.2031	25	Trogon viridis	1
3	30.07.2019	0.346242	-51.2031	25	Trogon viridis	1
3	30.07.2019	0.362367	-51.1784	26	Campephilus melanoleucos	1
3	30.07.2019	0.362367	-51.1784	26	Campephilus rubricollis	2
3	30.07.2019	0.362367	-51.1784	26	Cercomacroides tyrannina	1
3	30.07.2019	0.362367	-51.1784	26	Cercomacroides tyrannina	1
3	30.07.2019	0.362367	-51.1784	26	Chiroxiphia pareola	1
3	30.07.2019	0.362367	-51.1784	26	Chiroxiphia pareola	1
3	30.07.2019	0.362367	-51.1784	26	Chiroxiphia pareola	1
3	30.07.2019	0.362367	-51.1784	26	Cyclarhis gujanensis	1
3	30.07.2019	0.362367	-51.1784	26	Cyclarhis gujanensis	1
3	30.07.2019	0.362367	-51.1784	26	Cyclarhis gujanensis	1
3	30.07.2019	0.362367	-51.1784	26	Lophotriccus galeatus	1
3	30.07.2019	0.362367	-51.1784	26	Myiopagis flavivertex	1
3	30.07.2019	0.362367	-51.1784	26	Myiopagis flavivertex	1
3	30.07.2019	0.362367	-51.1784	26	Myiopagis gaimardii	1
3	30.07.2019	0.362367	-51.1784	26	Myiopagis gaimardii	2
3	30.07.2019	0.362367	-51.1784	26	Myiopagis gaimardii	1
3	30.07.2019	0.362367	-51.1784	26	Myrmotherula axillaris	2
3	30.07.2019	0.362367	-51.1784	26	Patagioenas cayennensis	1
3	30.07.2019	0.362367	-51.1784	26	Patagioenas cayennensis	1
3	30.07.2019	0.362367	-51.1784	26	Patagioenas speciosa	1
3	30.07.2019	0.362367	-51.1784	26	Phaethornis ruber	1
3	30.07.2019	0.362367	-51.1784	26	Piaya cayana	1
3	30.07.2019	0.362367	-51.1784	26	Polioptila plumbea	1
3	30.07.2019	0.362367	-51.1784	26	Querula purpurata	3
3	30.07.2019	0.362367	-51.1784	26	Rhytipterna simplex	1
3	30.07.2019	0.362367	-51.1784	26	Tolmomyias flaviventris	1
3	30.07.2019	0.362367	-51.1784	26	Tolmomyias poliocephalus	1
3	30.07.2019	0.362367	-51.1784	26	Trogon viridis	1
3	30.07.2019	0.362367	-51.1784	26	Trogon viridis	1
3	30.07.2019	0.362367	-51.1784	26	Turdus leucomelas	1
3	30.07.2019	0.362367	-51.1784	26	Xiphorhynchus guttatus	1
3	30.07.2019	0.362367	-51.1784	26	Xiphorhynchus guttatus	1
3	31.07.2019	0.165428	-51.0805	4	Cercomacroides tyrannina	1
3	31.07.2019	0.165428	-51.0805	4	Chiroxiphia pareola	1
3	31.07.2019	0.165428	-51.0805	4	Dacnis cayana	2
3	31.07.2019	0.165428	-51.0805	4	Dryocopus lineatus	1
3	31.07.2019	0.165428	-51.0805	4	Lophotriccus galeatus	1
3	31.07.2019	0.165428	-51.0805	4	Lophotriccus galeatus	1
3	31.07.2019	0.165428	-51.0805	4	Lophotriccus galeatus	1
3	31.07.2019	0.165428	-51.0805	4	Megarynchus pitangua	1
3	31.07.2019	0.165428	-51.0805	4	Myiarchus tyrannulus	1
3	31.07.2019	0.165428	-51.0805	4	Myiopagis gaimardii	1
3	31.07.2019	0.165428	-51.0805	4	Myiopagis gaimardii	1
3	31.07.2019	0.165428	-51.0805	4	Myrmeciza longipes	1
3	31.07.2019	0.165428	-51.0805	4	Ortalis motmot	1
3	31.07.2019	0.165428	-51.0805	4	Pachyramphus polychopterus	2
3	31.07.2019	0.165428	-51.0805	4	Patagioenas cayennensis	2
3	31.07.2019	0.165428	-51.0805	4	Patagioenas cayennensis	1
3	31.07.2019	0.165428	-51.0805	4	Patagioenas speciosa	1
3	31.07.2019	0.165428	-51.0805	4	Piaya cayana	1
3	31.07.2019	0.165428	-51.0805	4	Ramphocelus carbo	1
3	31.07.2019	0.165428	-51.0805	4	Ramphocelus carbo	2
3	31.07.2019	0.165428	-51.0805	4	Tangara mexicana	2
3	31.07.2019	0.165428	-51.0805	4	Thamnophilus punctatus	2
3	31.07.2019	0.165428	-51.0805	4	Thamnophilus punctatus	1
3	31.07.2019	0.165428	-51.0805	4	Thraupis episcopus	2
3	31.07.2019	0.165428	-51.0805	4	Thraupis palmarum	2
3	31.07.2019	0.165428	-51.0805	4	Thraupis palmarum	1
3	31.07.2019	0.165428	-51.0805	4	Turdus leucomelas	1
3	31.07.2019	0.165428	-51.0805	4	Turdus leucomelas	1
3	31.07.2019	0.165428	-51.0805	4	Turdus nudigenis	1
3	31.07.2019	0.165428	-51.0805	4	Vireo chivi	1
3	31.07.2019	0.176558	-51.1127	5	Cantorchilus leucotis	1
3	31.07.2019	0.176558	-51.1127	5	Dendroplex picus	1
3	31.07.2019	0.176558	-51.1127	5	Hylophilus pectoralis	1
3	31.07.2019	0.176558	-51.1127	5	Leptotila rufaxilla	1
3	31.07.2019	0.176558	-51.1127	5	Lophotriccus galeatus	1
3	31.07.2019	0.176558	-51.1127	5	Lophotriccus galeatus	1
3	31.07.2019	0.176558	-51.1127	5	Myiopagis gaimardii	1
3	31.07.2019	0.176558	-51.1127	5	Myiopagis gaimardii	1
3	31.07.2019	0.176558	-51.1127	5	Ortalis motmot	2
3	31.07.2019	0.176558	-51.1127	5	Phaethornis ruber	1
3	31.07.2019	0.176558	-51.1127	5	Pipra aureola	1
3	31.07.2019	0.176558	-51.1127	5	Polioptila plumbea	1
3	31.07.2019	0.176558	-51.1127	5	Thamnophilus punctatus	2
3	31.07.2019	0.176558	-51.1127	5	Thamnophilus punctatus	1
3	31.07.2019	0.176558	-51.1127	5	Tityra semifasciata	1
3	31.07.2019	0.176558	-51.1127	5	Tolmomyias flaviventris	1
3	31.07.2019	0.176558	-51.1127	5	Tolmomyias flaviventris	1
3	31.07.2019	0.176558	-51.1127	5	Turdus leucomelas	1
3	31.07.2019	0.176558	-51.1127	5	Turdus leucomelas	1
3	31.07.2019	0.176558	-51.1127	5	Turdus nudigenis	1
3	31.07.2019	0.192703	-51.0787	7	Cantorchilus leucotis	1
3	31.07.2019	0.192703	-51.0787	7	Chiroxiphia pareola	1
3	31.07.2019	0.192703	-51.0787	7	Crypturellus soui	1
3	31.07.2019	0.192703	-51.0787	7	Cyclarhis gujanensis	1
3	31.07.2019	0.192703	-51.0787	7	Dendroplex picus	1
3	31.07.2019	0.192703	-51.0787	7	Elaenia flavogaster	1
3	31.07.2019	0.192703	-51.0787	7	Euphonia violacea	1
3	31.07.2019	0.192703	-51.0787	7	Hylophilus pectoralis	1
3	31.07.2019	0.192703	-51.0787	7	Lophotriccus galeatus	1
3	31.07.2019	0.192703	-51.0787	7	Megarynchus pitangua	1
3	31.07.2019	0.192703	-51.0787	7	Momotus momota	2
3	31.07.2019	0.192703	-51.0787	7	Myiopagis gaimardii	1
3	31.07.2019	0.192703	-51.0787	7	Myiopagis gaimardii	1
3	31.07.2019	0.192703	-51.0787	7	Myiopagis gaimardii	1
3	31.07.2019	0.192703	-51.0787	7	Myrmotherula axillaris	1
3	31.07.2019	0.192703	-51.0787	7	Ortalis motmot	3
3	31.07.2019	0.192703	-51.0787	7	Patagioenas cayennensis	2
3	31.07.2019	0.192703	-51.0787	7	Phaethornis ruber	1
3	31.07.2019	0.192703	-51.0787	7	Pipra aureola	1
3	31.07.2019	0.192703	-51.0787	7	Psarocolius viridis	1
3	31.07.2019	0.192703	-51.0787	7	Ramphocelus carbo	2
3	31.07.2019	0.192703	-51.0787	7	Thamnophilus punctatus	2
3	31.07.2019	0.192703	-51.0787	7	Thamnophilus punctatus	1
3	31.07.2019	0.192703	-51.0787	7	Thraupis episcopus	1
3	31.07.2019	0.192703	-51.0787	7	Thraupis palmarum	1
3	31.07.2019	0.192703	-51.0787	7	Tityra semifasciata	1
3	31.07.2019	0.192703	-51.0787	7	Tolmomyias flaviventris	1
3	31.07.2019	0.192703	-51.0787	7	Turdus leucomelas	2
3	31.07.2019	0.192703	-51.0787	7	Turdus leucomelas	1
4	25.09.2019	0.0984611	-51.1073	1	Attila cinnamomeus	1
4	25.09.2019	0.0984611	-51.1073	1	Attila cinnamomeus	1
4	25.09.2019	0.0984611	-51.1073	1	Bucco tamatia	1
4	25.09.2019	0.0984611	-51.1073	1	Bucco tamatia	1
4	25.09.2019	0.0984611	-51.1073	1	Cacicus cela	1
4	25.09.2019	0.0984611	-51.1073	1	Chiroxiphia pareola	1
4	25.09.2019	0.0984611	-51.1073	1	Chlorestes notata	1
4	25.09.2019	0.0984611	-51.1073	1	Crypturellus soui	1
4	25.09.2019	0.0984611	-51.1073	1	Crypturellus soui	1
4	25.09.2019	0.0984611	-51.1073	1	Cyclarhis gujanensis	1
4	25.09.2019	0.0984611	-51.1073	1	Dendrocincla fuliginosa	1
4	25.09.2019	0.0984611	-51.1073	1	Dendrocincla fuliginosa	1
4	25.09.2019	0.0984611	-51.1073	1	Dendrocincla fuliginosa	1
4	25.09.2019	0.0984611	-51.1073	1	Leptotila rufaxilla	1
4	25.09.2019	0.0984611	-51.1073	1	Lophotriccus galeatus	1
4	25.09.2019	0.0984611	-51.1073	1	Lophotriccus galeatus	1
4	25.09.2019	0.0984611	-51.1073	1	Myiarchus tyrannulus	1
4	25.09.2019	0.0984611	-51.1073	1	Myiozetetes cayanensis	1
4	25.09.2019	0.0984611	-51.1073	1	Myrmeciza longipes	1
4	25.09.2019	0.0984611	-51.1073	1	Ortalis motmot	3
4	25.09.2019	0.0984611	-51.1073	1	Ortalis motmot	2
4	25.09.2019	0.0984611	-51.1073	1	Ortalis motmot	2
4	25.09.2019	0.0984611	-51.1073	1	Pachyramphus polychopterus	1
4	25.09.2019	0.0984611	-51.1073	1	Phaethornis ruber	1
4	25.09.2019	0.0984611	-51.1073	1	Thamnophilus punctatus	1
4	25.09.2019	0.0984611	-51.1073	1	Thamnophilus punctatus	3
4	25.09.2019	0.0984611	-51.1073	1	Tolmomyias flaviventris	1
4	25.09.2019	0.0984611	-51.1073	1	Tolmomyias flaviventris	1
4	25.09.2019	0.0984611	-51.1073	1	Turdus leucomelas	1
4	25.09.2019	0.0984611	-51.1073	1	Tyrannulus elatus	1
4	25.09.2019	0.0984611	-51.1073	1	Vireo chivi	2
4	25.09.2019	0.0984611	-51.1073	1	Xiphorhynchus guttatus	2
4	25.09.2019	0.109725	-51.069	2	Amazilia fimbriata	1
4	25.09.2019	0.109725	-51.069	2	Bucco tamatia	1
4	25.09.2019	0.109725	-51.069	2	Campephilus melanoleucos	1
4	25.09.2019	0.109725	-51.069	2	Cantorchilus leucotis	1
4	25.09.2019	0.109725	-51.069	2	Cantorchilus leucotis	1
4	25.09.2019	0.109725	-51.069	2	Chiroxiphia pareola	1
4	25.09.2019	0.109725	-51.069	2	Cyclarhis gujanensis	1
4	25.09.2019	0.109725	-51.069	2	Dendrocincla fuliginosa	1
4	25.09.2019	0.109725	-51.069	2	Dendroplex picus	1
4	25.09.2019	0.109725	-51.069	2	Elaenia flavogaster	1
4	25.09.2019	0.109725	-51.069	2	Elaenia flavogaster	1
4	25.09.2019	0.109725	-51.069	2	Euphonia violacea	1
4	25.09.2019	0.109725	-51.069	2	Euphonia violacea	2
4	25.09.2019	0.109725	-51.069	2	Formicivora grisea	4
4	25.09.2019	0.109725	-51.069	2	Hylophilus pectoralis	1
4	25.09.2019	0.109725	-51.069	2	Leptotila rufaxilla	1
4	25.09.2019	0.109725	-51.069	2	Myrmeciza longipes	1
4	25.09.2019	0.109725	-51.069	2	Pachyramphus polychopterus	1
4	25.09.2019	0.109725	-51.069	2	Patagioenas cayennensis	1
4	25.09.2019	0.109725	-51.069	2	Phaethornis ruber	1
4	25.09.2019	0.109725	-51.069	2	Pipra aureola	2
4	25.09.2019	0.109725	-51.069	2	Pipra aureola	1
4	25.09.2019	0.109725	-51.069	2	Polioptila plumbea	1
4	25.09.2019	0.109725	-51.069	2	Ramphocelus carbo	2
4	25.09.2019	0.109725	-51.069	2	Thamnophilus punctatus	1
4	25.09.2019	0.109725	-51.069	2	Tolmomyias flaviventris	1
4	25.09.2019	0.109725	-51.069	2	Tolmomyias flaviventris	1
4	25.09.2019	0.109725	-51.069	2	Turdus leucomelas	1
4	25.09.2019	0.109725	-51.069	2	Vireo chivi	1
4	25.09.2019	0.109725	-51.069	2	Xiphorhynchus guttatus	1
4	25.09.2019	0.224475	-51.0302	10	Attila cinnamomeus	1
4	25.09.2019	0.224475	-51.0302	10	Cacicus cela	1
4	25.09.2019	0.224475	-51.0302	10	Coereba flaveola	1
4	25.09.2019	0.224475	-51.0302	10	Coereba flaveola	1
4	25.09.2019	0.224475	-51.0302	10	Dendroplex picus	1
4	25.09.2019	0.224475	-51.0302	10	Elaenia flavogaster	1
4	25.09.2019	0.224475	-51.0302	10	Galbula galbula	1
4	25.09.2019	0.224475	-51.0302	10	Legatus leucophaius	2
4	25.09.2019	0.224475	-51.0302	10	Legatus leucophaius	1
4	25.09.2019	0.224475	-51.0302	10	Leptotila verreauxi	1
4	25.09.2019	0.224475	-51.0302	10	Lophotriccus galeatus	1
4	25.09.2019	0.224475	-51.0302	10	Myiarchus tyrannulus	1
4	25.09.2019	0.224475	-51.0302	10	Pachyramphus polychopterus	1
4	25.09.2019	0.224475	-51.0302	10	Phaethornis ruber	1
4	25.09.2019	0.224475	-51.0302	10	Phaethornis ruber	1
4	25.09.2019	0.224475	-51.0302	10	Piaya cayana	1
4	25.09.2019	0.224475	-51.0302	10	Polioptila plumbea	1
4	25.09.2019	0.224475	-51.0302	10	Polioptila plumbea	1
4	25.09.2019	0.224475	-51.0302	10	Psarocolius viridis	1
4	25.09.2019	0.224475	-51.0302	10	Thamnophilus punctatus	1
4	25.09.2019	0.224475	-51.0302	10	Thraupis episcopus	1
4	25.09.2019	0.224475	-51.0302	10	Tolmomyias flaviventris	1
4	25.09.2019	0.224475	-51.0302	10	Turdus leucomelas	1
4	25.09.2019	0.247731	-51.0034	13	Attila cinnamomeus	1
4	25.09.2019	0.247731	-51.0034	13	Attila cinnamomeus	1
4	25.09.2019	0.247731	-51.0034	13	Chiroxiphia pareola	1
4	25.09.2019	0.247731	-51.0034	13	Chiroxiphia pareola	1
4	25.09.2019	0.247731	-51.0034	13	Coereba flaveola	1
4	25.09.2019	0.247731	-51.0034	13	Coereba flaveola	1
4	25.09.2019	0.247731	-51.0034	13	Elaenia flavogaster	1
4	25.09.2019	0.247731	-51.0034	13	Leptotila verreauxi	1
4	25.09.2019	0.247731	-51.0034	13	Lophotriccus galeatus	1
4	25.09.2019	0.247731	-51.0034	13	Lophotriccus galeatus	1
4	25.09.2019	0.247731	-51.0034	13	Myrmotherula axillaris	2
4	25.09.2019	0.247731	-51.0034	13	Patagioenas cayennensis	1
4	25.09.2019	0.247731	-51.0034	13	Pipra aureola	1
4	25.09.2019	0.247731	-51.0034	13	Pipra aureola	1
4	25.09.2019	0.247731	-51.0034	13	Polioptila plumbea	1
4	25.09.2019	0.247731	-51.0034	13	Thamnophilus punctatus	1
4	25.09.2019	0.247731	-51.0034	13	Thamnophilus punctatus	1
4	25.09.2019	0.247731	-51.0034	13	Thamnophilus punctatus	1
4	25.09.2019	0.247731	-51.0034	13	Thraupis episcopus	1
4	25.09.2019	0.247731	-51.0034	13	Thraupis palmarum	2
4	25.09.2019	0.247731	-51.0034	13	Thraupis palmarum	2
4	25.09.2019	0.247731	-51.0034	13	Tityra semifasciata	1
4	25.09.2019	0.247731	-51.0034	13	Todirostrum maculatum	1
4	25.09.2019	0.247731	-51.0034	13	Tolmomyias flaviventris	1
4	25.09.2019	0.247731	-51.0034	13	Tolmomyias flaviventris	1
4	25.09.2019	0.247731	-51.0034	13	Turdus leucomelas	1
4	25.09.2019	0.247731	-51.0034	13	Turdus leucomelas	1
4	25.09.2019	0.247731	-51.0034	13	Turdus leucomelas	2
4	25.09.2019	0.247731	-51.0034	13	Xiphorhynchus guttatus	2
4	25.09.2019	0.271042	-51.0131	16	Cyclarhis gujanensis	1
4	25.09.2019	0.271042	-51.0131	16	Cyclarhis gujanensis	1
4	25.09.2019	0.271042	-51.0131	16	Dendroplex picus	1
4	25.09.2019	0.271042	-51.0131	16	Dendroplex picus	1
4	25.09.2019	0.271042	-51.0131	16	Elaenia flavogaster	1
4	25.09.2019	0.271042	-51.0131	16	Formicivora grisea	1
4	25.09.2019	0.271042	-51.0131	16	Formicivora grisea	1
4	25.09.2019	0.271042	-51.0131	16	Galbula galbula	1
4	25.09.2019	0.271042	-51.0131	16	Hylophilus pectoralis	1
4	25.09.2019	0.271042	-51.0131	16	Leptotila rufaxilla	1
4	25.09.2019	0.271042	-51.0131	16	Leptotila rufaxilla	1
4	25.09.2019	0.271042	-51.0131	16	Lophotriccus galeatus	1
4	25.09.2019	0.271042	-51.0131	16	Lophotriccus galeatus	1
4	25.09.2019	0.271042	-51.0131	16	Myiopagis gaimardii	1
4	25.09.2019	0.271042	-51.0131	16	Myiozetetes cayanensis	1
4	25.09.2019	0.271042	-51.0131	16	Myiozetetes cayanensis	1
4	25.09.2019	0.271042	-51.0131	16	Patagioenas cayennensis	1
4	25.09.2019	0.271042	-51.0131	16	Piaya cayana	1
4	25.09.2019	0.271042	-51.0131	16	Piaya cayana	1
4	25.09.2019	0.271042	-51.0131	16	Pipra aureola	1
4	25.09.2019	0.271042	-51.0131	16	Pipra aureola	2
4	25.09.2019	0.271042	-51.0131	16	Thamnophilus doliatus	2
4	25.09.2019	0.271042	-51.0131	16	Turdus leucomelas	1
4	25.09.2019	0.271042	-51.0131	16	Tyrannulus elatus	1
4	26.09.2019	0.19235	-51.0193	9	Attila cinnamomeus	1
4	26.09.2019	0.19235	-51.0193	9	Cyclarhis gujanensis	1
4	26.09.2019	0.19235	-51.0193	9	Dendroplex picus	1
4	26.09.2019	0.19235	-51.0193	9	Euphonia violacea	1
4	26.09.2019	0.19235	-51.0193	9	Galbula galbula	1
4	26.09.2019	0.19235	-51.0193	9	Legatus leucophaius	1
4	26.09.2019	0.19235	-51.0193	9	Leptotila rufaxilla	1
4	26.09.2019	0.19235	-51.0193	9	Lophotriccus galeatus	1
4	26.09.2019	0.19235	-51.0193	9	Momotus momota	1
4	26.09.2019	0.19235	-51.0193	9	Ortalis motmot	5
4	26.09.2019	0.19235	-51.0193	9	Ortalis motmot	4
4	26.09.2019	0.19235	-51.0193	9	Pipra aureola	1
4	26.09.2019	0.19235	-51.0193	9	Tangara mexicana	1
4	26.09.2019	0.19235	-51.0193	9	Tolmomyias flaviventris	1
4	26.09.2019	0.19235	-51.0193	9	Tolmomyias flaviventris	1
4	26.09.2019	0.19235	-51.0193	9	Turdus leucomelas	1
4	26.09.2019	0.19235	-51.0193	9	Turdus leucomelas	1
4	26.09.2019	0.19235	-51.0193	9	Turdus leucomelas	2
4	26.09.2019	0.232511	-50.9929	11	Cacicus cela	1
4	26.09.2019	0.232511	-50.9929	11	Cacicus cela	1
4	26.09.2019	0.232511	-50.9929	11	Coereba flaveola	2
4	26.09.2019	0.232511	-50.9929	11	Coereba flaveola	1
4	26.09.2019	0.232511	-50.9929	11	Cyclarhis gujanensis	1
4	26.09.2019	0.232511	-50.9929	11	Dryobates passerinus	1
4	26.09.2019	0.232511	-50.9929	11	Elaenia flavogaster	1
4	26.09.2019	0.232511	-50.9929	11	Elaenia flavogaster	1
4	26.09.2019	0.232511	-50.9929	11	Elaenia flavogaster	1
4	26.09.2019	0.232511	-50.9929	11	Legatus leucophaius	1
4	26.09.2019	0.232511	-50.9929	11	Myiopagis gaimardii	1
4	26.09.2019	0.232511	-50.9929	11	Pachyramphus polychopterus	1
4	26.09.2019	0.232511	-50.9929	11	Phaethornis ruber	1
4	26.09.2019	0.232511	-50.9929	11	Piaya cayana	1
4	26.09.2019	0.232511	-50.9929	11	Ramphocelus carbo	1
4	26.09.2019	0.232511	-50.9929	11	Thamnophilus punctatus	1
4	26.09.2019	0.232511	-50.9929	11	Thraupis episcopus	2
4	26.09.2019	0.232511	-50.9929	11	Tolmomyias flaviventris	1
4	26.09.2019	0.232511	-50.9929	11	Tolmomyias flaviventris	1
4	26.09.2019	0.232511	-50.9929	11	Tolmomyias flaviventris	1
4	26.09.2019	0.232511	-50.9929	11	Tolmomyias poliocephalus	1
4	26.09.2019	0.232511	-50.9929	11	Turdus leucomelas	2
4	26.09.2019	0.232511	-50.9929	11	Turdus leucomelas	2
4	26.09.2019	0.232511	-50.9929	11	Turdus leucomelas	1
4	26.09.2019	0.232511	-50.9929	11	Vireo chivi	1
4	26.09.2019	0.232511	-50.9929	11	Xiphorhynchus guttatus	1
4	26.09.2019	0.242389	-50.9497	12	Cacicus cela	2
4	26.09.2019	0.242389	-50.9497	12	Cacicus cela	2
4	26.09.2019	0.242389	-50.9497	12	Cacicus cela	4
4	26.09.2019	0.242389	-50.9497	12	Celeus flavus	1
4	26.09.2019	0.242389	-50.9497	12	Cyclarhis gujanensis	1
4	26.09.2019	0.242389	-50.9497	12	Cyclarhis gujanensis	1
4	26.09.2019	0.242389	-50.9497	12	Euphonia chlorotica	2
4	26.09.2019	0.242389	-50.9497	12	Euphonia violacea	1
4	26.09.2019	0.242389	-50.9497	12	Formicivora grisea	1
4	26.09.2019	0.242389	-50.9497	12	Glyphorynchus spirurus	1
4	26.09.2019	0.242389	-50.9497	12	Leptotila verreauxi	1
4	26.09.2019	0.242389	-50.9497	12	Leptotila verreauxi	2
4	26.09.2019	0.242389	-50.9497	12	Myiarchus tyrannulus	1
4	26.09.2019	0.242389	-50.9497	12	Myiopagis gaimardii	1
4	26.09.2019	0.242389	-50.9497	12	Myiopagis gaimardii	1
4	26.09.2019	0.242389	-50.9497	12	Myiozetetes cayanensis	2
4	26.09.2019	0.242389	-50.9497	12	Phaethornis ruber	1
4	26.09.2019	0.242389	-50.9497	12	Polioptila plumbea	1
4	26.09.2019	0.242389	-50.9497	12	Ramphocelus carbo	1
4	26.09.2019	0.242389	-50.9497	12	Ramphocelus carbo	1
4	26.09.2019	0.242389	-50.9497	12	Ramphocelus carbo	2
4	26.09.2019	0.242389	-50.9497	12	Sclateria naevia	1
4	26.09.2019	0.242389	-50.9497	12	Taraba major	1
4	26.09.2019	0.242389	-50.9497	12	Thraupis palmarum	2
4	26.09.2019	0.242389	-50.9497	12	Tolmomyias poliocephalus	1
4	26.09.2019	0.242389	-50.9497	12	Tolmomyias poliocephalus	1
4	26.09.2019	0.242389	-50.9497	12	Trogon viridis	1
4	26.09.2019	0.242389	-50.9497	12	Tyrannulus elatus	1
4	26.09.2019	0.254658	-50.9517	14	Amazilia fimbriata	1
4	26.09.2019	0.254658	-50.9517	14	Attila cinnamomeus	2
4	26.09.2019	0.254658	-50.9517	14	Attila cinnamomeus	1
4	26.09.2019	0.254658	-50.9517	14	Berlepschia rikeri	1
4	26.09.2019	0.254658	-50.9517	14	Cacicus cela	1
4	26.09.2019	0.254658	-50.9517	14	Cacicus cela	1
4	26.09.2019	0.254658	-50.9517	14	Cantorchilus leucotis	1
4	26.09.2019	0.254658	-50.9517	14	Cantorchilus leucotis	1
4	26.09.2019	0.254658	-50.9517	14	Chlorestes notata	1
4	26.09.2019	0.254658	-50.9517	14	Coereba flaveola	1
4	26.09.2019	0.254658	-50.9517	14	Dendrocincla fuliginosa	1
4	26.09.2019	0.254658	-50.9517	14	Dendrocincla fuliginosa	1
4	26.09.2019	0.254658	-50.9517	14	Dendroplex picus	1
4	26.09.2019	0.254658	-50.9517	14	Euphonia chlorotica	2
4	26.09.2019	0.254658	-50.9517	14	Galbula galbula	1
4	26.09.2019	0.254658	-50.9517	14	Legatus leucophaius	1
4	26.09.2019	0.254658	-50.9517	14	Leptotila rufaxilla	1
4	26.09.2019	0.254658	-50.9517	14	Lophotriccus galeatus	1
4	26.09.2019	0.254658	-50.9517	14	Momotus momota	1
4	26.09.2019	0.254658	-50.9517	14	Myiopagis gaimardii	1
4	26.09.2019	0.254658	-50.9517	14	Myiopagis gaimardii	1
4	26.09.2019	0.254658	-50.9517	14	Myiozetetes cayanensis	1
4	26.09.2019	0.254658	-50.9517	14	Myrmotherula axillaris	2
4	26.09.2019	0.254658	-50.9517	14	Ortalis motmot	4
4	26.09.2019	0.254658	-50.9517	14	Phaethornis ruber	1
4	26.09.2019	0.254658	-50.9517	14	Phaethornis ruber	1
4	26.09.2019	0.254658	-50.9517	14	Pipra aureola	1
4	26.09.2019	0.254658	-50.9517	14	Pipra aureola	1
4	26.09.2019	0.254658	-50.9517	14	Polioptila plumbea	1
4	26.09.2019	0.254658	-50.9517	14	Ramphocelus carbo	2
4	26.09.2019	0.254658	-50.9517	14	Ramphocelus carbo	3
4	26.09.2019	0.254658	-50.9517	14	Ramphocelus carbo	1
4	26.09.2019	0.254658	-50.9517	14	Sclateria naevia	1
4	26.09.2019	0.254658	-50.9517	14	Thamnophilus punctatus	2
4	26.09.2019	0.254658	-50.9517	14	Thraupis episcopus	1
4	26.09.2019	0.254658	-50.9517	14	Thraupis palmarum	2
4	26.09.2019	0.254658	-50.9517	14	Tolmomyias flaviventris	1
4	26.09.2019	0.254658	-50.9517	14	Tolmomyias flaviventris	1
4	26.09.2019	0.254658	-50.9517	14	Tolmomyias flaviventris	1
4	26.09.2019	0.254658	-50.9517	14	Trogon viridis	2
4	26.09.2019	0.254658	-50.9517	14	Tyrannopsis sulphurea	1
4	26.09.2019	0.254658	-50.9517	14	Tyrannopsis sulphurea	1
4	26.09.2019	0.254658	-50.9517	14	Tyrannulus elatus	1
4	26.09.2019	0.282531	-50.9539	17	Attila spadiceus	1
4	26.09.2019	0.282531	-50.9539	17	Cacicus cela	1
4	26.09.2019	0.282531	-50.9539	17	Cercomacroides tyrannina	2
4	26.09.2019	0.282531	-50.9539	17	Dendroplex picus	1
4	26.09.2019	0.282531	-50.9539	17	Dendroplex picus	1
4	26.09.2019	0.282531	-50.9539	17	Glyphorynchus spirurus	1
4	26.09.2019	0.282531	-50.9539	17	Legatus leucophaius	1
4	26.09.2019	0.282531	-50.9539	17	Leptotila rufaxilla	2
4	26.09.2019	0.282531	-50.9539	17	Leptotila rufaxilla	1
4	26.09.2019	0.282531	-50.9539	17	Lophotriccus galeatus	1
4	26.09.2019	0.282531	-50.9539	17	Myiopagis flavivertex	1
4	26.09.2019	0.282531	-50.9539	17	Myiopagis gaimardii	2
4	26.09.2019	0.282531	-50.9539	17	Myiopagis gaimardii	1
4	26.09.2019	0.282531	-50.9539	17	Notharchus tectus	1
4	26.09.2019	0.282531	-50.9539	17	Ortalis motmot	4
4	26.09.2019	0.282531	-50.9539	17	Phaethornis ruber	2
4	26.09.2019	0.282531	-50.9539	17	Rhytipterna simplex	1
4	26.09.2019	0.282531	-50.9539	17	Thamnophilus punctatus	2
4	26.09.2019	0.282531	-50.9539	17	Thamnophilus punctatus	2
4	26.09.2019	0.282531	-50.9539	17	Thamnophilus punctatus	1
4	26.09.2019	0.282531	-50.9539	17	Thraupis palmarum	1
4	26.09.2019	0.282531	-50.9539	17	Tolmomyias flaviventris	2
4	26.09.2019	0.282531	-50.9539	17	Tolmomyias flaviventris	1
4	26.09.2019	0.282531	-50.9539	17	Tolmomyias poliocephalus	1
4	26.09.2019	0.282531	-50.9539	17	Tolmomyias poliocephalus	1
4	26.09.2019	0.282531	-50.9539	17	Trogon violaceus	1
4	26.09.2019	0.282531	-50.9539	17	Trogon viridis	1
4	26.09.2019	0.282531	-50.9539	17	Turdus leucomelas	1
4	26.09.2019	0.282531	-50.9539	17	Turdus leucomelas	1
4	26.09.2019	0.282531	-50.9539	17	Xenops minutus	3
4	26.09.2019	0.282531	-50.9539	17	Xiphorhynchus guttatus	1
4	26.09.2019	0.282531	-50.9539	17	Xiphorhynchus guttatus	1
4	27.09.2019	0.200672	-51.1047	8	Dryocopus lineatus	1
4	27.09.2019	0.200672	-51.1047	8	Formicivora grisea	1
4	27.09.2019	0.200672	-51.1047	8	Lophotriccus galeatus	1
4	27.09.2019	0.200672	-51.1047	8	Lophotriccus galeatus	1
4	27.09.2019	0.200672	-51.1047	8	Megarynchus pitangua	1
4	27.09.2019	0.200672	-51.1047	8	Myiarchus ferox	1
4	27.09.2019	0.200672	-51.1047	8	Myiopagis gaimardii	1
4	27.09.2019	0.200672	-51.1047	8	Ortalis motmot	2
4	27.09.2019	0.200672	-51.1047	8	Ortalis motmot	2
4	27.09.2019	0.200672	-51.1047	8	Patagioenas speciosa	2
4	27.09.2019	0.200672	-51.1047	8	Phaethornis ruber	1
4	27.09.2019	0.200672	-51.1047	8	Piaya cayana	1
4	27.09.2019	0.200672	-51.1047	8	Pipra aureola	1
4	27.09.2019	0.200672	-51.1047	8	Pipra aureola	2
4	27.09.2019	0.200672	-51.1047	8	Pipra aureola	2
4	27.09.2019	0.200672	-51.1047	8	Thamnophilus punctatus	1
4	27.09.2019	0.200672	-51.1047	8	Thraupis palmarum	1
4	27.09.2019	0.200672	-51.1047	8	Tolmomyias flaviventris	1
4	27.09.2019	0.200672	-51.1047	8	Trogon viridis	1
4	27.09.2019	0.200672	-51.1047	8	Turdus leucomelas	1
4	27.09.2019	0.200672	-51.1047	8	Tyrannulus elatus	1
4	27.09.2019	0.200672	-51.1047	8	Xiphorhynchus guttatus	1
4	27.09.2019	0.200672	-51.1047	8	Xiphorhynchus guttatus	1
4	27.09.2019	0.200672	-51.1047	8	Xiphorhynchus guttatus	1
4	27.09.2019	0.346242	-51.2031	25	Arremon taciturnus	2
4	27.09.2019	0.346242	-51.2031	25	Attila cinnamomeus	1
4	27.09.2019	0.346242	-51.2031	25	Attila cinnamomeus	1
4	27.09.2019	0.346242	-51.2031	25	Berlepschia rikeri	1
4	27.09.2019	0.346242	-51.2031	25	Cacicus cela	2
4	27.09.2019	0.346242	-51.2031	25	Chiroxiphia pareola	1
4	27.09.2019	0.346242	-51.2031	25	Chlorestes notata	1
4	27.09.2019	0.346242	-51.2031	25	Crypturellus erythropus	1
4	27.09.2019	0.346242	-51.2031	25	Cyclarhis gujanensis	1
4	27.09.2019	0.346242	-51.2031	25	Dacnis cayana	1
4	27.09.2019	0.346242	-51.2031	25	Dacnis cayana	1
4	27.09.2019	0.346242	-51.2031	25	Euphonia violacea	1
4	27.09.2019	0.346242	-51.2031	25	Euphonia violacea	1
4	27.09.2019	0.346242	-51.2031	25	Hemithraupis guira	2
4	27.09.2019	0.346242	-51.2031	25	Lepidocolaptes albolineatus	1
4	27.09.2019	0.346242	-51.2031	25	Leptotila verreauxi	1
4	27.09.2019	0.346242	-51.2031	25	Leptotila verreauxi	1
4	27.09.2019	0.346242	-51.2031	25	Lophotriccus galeatus	1
4	27.09.2019	0.346242	-51.2031	25	Lophotriccus galeatus	1
4	27.09.2019	0.346242	-51.2031	25	Megarynchus pitangua	1
4	27.09.2019	0.346242	-51.2031	25	Myiarchus ferox	1
4	27.09.2019	0.346242	-51.2031	25	Myiarchus ferox	1
[truncated: 411 more rows]
